# Supplementary material for: Martian ionospheric response during the May 2024 solar superstorm
Source: Nat Commun. 2026 Mar 5;17:2017. doi: 10.1038/s41467-026-69468-z (PMC12963534; doi:10.1038/s41467-026-69468-z)
Supplement: Supplementary file 3 — Source data [file 41467_2026_69468_MOESM3_ESM.xlsx]

## Sheet: Figure 1
Figure 1
		Irradiance	Time			Irradiance	Time
	X-Ray	0.6	0.24		EUV	3.64	0.02
		0.6	0.45			3.64	0.28
		0.6	0.69			3.65	0.52
		0.59	0.85			3.64	0.73
		0.59	1.06			3.64	0.92
		0.59	1.23			3.63	1.16
		0.59	1.49			3.62	1.49
		0.59	1.68			3.62	1.68
		0.59	1.84			3.58	1.89
		0.59	2.06			3.56	2.13
		0.59	2.27			3.55	2.39
		0.59	2.48			3.54	2.58
		0.59	2.62			3.55	2.74
		0.59	2.79			3.58	2.93
		0.59	2.95			3.61	3.12
		0.58	3.19			3.63	3.36
		0.58	3.36			3.63	3.62
		0.58	3.57			3.64	3.81
		0.57	3.76			3.64	4.02
		0.57	3.99			3.65	4.23
		0.58	4.16			3.65	4.42
		0.61	4.28			3.65	4.66
		0.59	4.37			3.63	4.85
		0.58	4.56			3.61	5.09
		0.58	4.82			3.59	5.35
		0.61	5.08			3.56	5.61
		0.64	5.25			3.54	5.77
		0.61	5.39			3.53	5.91
		0.6	5.55			3.52	6.13
		0.59	5.77			3.52	6.29
		0.59	6			3.51	6.46
		0.59	6.19			3.55	6.69
		0.58	6.47			3.59	6.88
		0.58	6.62			3.59	7.12
		0.59	6.73			3.62	7.33
		0.61	6.9			3.62	7.54
		0.59	7.14			3.63	7.71
		0.58	7.35			3.63	7.95
		0.59	7.61			3.63	8.16
		0.62	7.8			3.65	8.3
		0.65	7.99			3.66	8.47
		0.69	8.08			3.75	8.56
		0.74	8.18			3.93	8.59
		0.7	8.39			4.06	8.63
		0.71	8.53			4.25	8.63
		0.75	8.53			4.39	8.63
		0.83	8.6			4.57	8.63
		1.01	8.62			4.75	8.63
		1.22	8.62			5.18	8.68
		1.53	8.62			3.91	8.77
		1.75	8.72			3.97	8.92
		1.75	8.72			4.11	8.94
		1.74	8.93			4.28	8.94
		1.75	9.1			4.47	8.94
		1.75	9.29			3.83	9.15
		1.68	9.33			3.83	9.15
		1.62	9.33			3.74	9.39
		1.54	9.45			3.7	9.58
		1.48	9.57			3.65	9.82
		1.43	9.64			3.61	10.12
		1.36	9.71			3.62	10.38
		1.28	9.78			3.66	10.69
		1.19	9.9			3.69	10.88
		1.13	10			3.71	11.16
		1.09	10.21			3.72	11.35
		1.05	10.42			3.72	11.57
		1.05	10.63			3.72	11.78
		1.08	10.8			3.72	11.99
		1.13	10.96			3.71	12.25
		1.16	11.13			3.7	12.44
		1.16	11.27			3.69	12.68
		1.15	11.44			3.68	12.94
		1.12	11.55			3.65	13.2
		1.1	11.67			3.63	13.34
		1.05	11.86			3.62	13.55
		1.03	12			3.6	13.72
		1	12.17			3.57	13.88
		0.99	12.31			3.56	14.05
		0.97	12.45			3.6	14.26
		0.96	12.67			3.63	14.47
		0.93	12.76			3.63	14.71
		0.9	12.88			3.64	14.88
		0.88	13.07			3.65	15.09
		0.86	13.26			3.65	15.3
		0.84	13.49			3.65	15.49
		0.81	13.85			3.65	15.7
		0.81	13.85			3.66	15.94
		0.79	13.99			3.67	16.18
		0.78	14.15			3.67	16.39
		0.77	14.34			3.67	16.6
		0.75	14.6			3.65	16.86
		0.74	14.89			3.64	17.08
		0.74	14.89			3.63	17.24
		0.73	15.08			3.62	17.43
		0.72	15.38			3.59	17.64
		0.71	15.67			3.56	17.86
		0.7	15.86			3.57	18.14
		0.7	16.04			3.59	18.35
		0.7	16.3			3.63	18.57
		0.7	16.61			3.67	18.8
		0.69	16.85			3.72	19.09
		0.68	17.11			3.73	19.28
		0.67	17.32			3.75	19.47
		0.67	17.49			3.74	19.63
		0.66	17.75			3.72	19.91
		0.66	17.96			3.7	20.13
		0.65	18.31			3.67	20.29
		0.65	18.53			3.65	20.48
		0.65	18.79			3.63	20.74
		0.65	19.05			3.63	21
		0.65	19.38			3.63	21.22
		0.65	19.59			3.64	21.43
		0.64	19.83			3.67	21.69
		0.62	20.01			3.67	21.85
		0.62	20.3			3.67	22.14
		0.61	20.49			3.67	22.4
		0.61	20.77			3.67	22.68
		0.62	20.96			3.67	22.97
		0.62	21.24			3.67	23.13
		0.74	21.31			3.67	23.37
		0.97	21.36			3.66	23.58
		1.19	21.41			3.64	23.82
		1.51	21.43			3.63	23.98
		1.79	21.38			3.63	24.15
		1.81	21.6			3.6	24.41
		1.8	21.86
		1.74	21.88
		1.68	21.9
		1.63	21.93
		1.58	21.95
		1.54	21.98
		1.48	22
		1.44	22.02
		1.37	22.05
		1.32	22.07
		1.25	22.14
		1.2	22.14
		1.16	22.14
		1.11	22.21
		1.06	22.24
		1	22.28
		0.95	22.35
		0.89	22.38
		0.84	22.47
		0.81	22.59
		0.77	22.73
		0.72	22.9
		0.7	23.06
		0.67	23.28
		0.65	23.49
		0.64	23.72
		0.63	23.96
		0.62	24.22
		0.62	24.34
		0.62	24.34

## Sheet: Figure 2
Figure 2
	15/05/2024 (Solar Storm)			2022-04-27			2022-08-30			2022-09-17			2022-09-19			2022-12-19			2023-02-23			2023-02-26			2023-03-20			2023-05-15			2023-10-10			2024-05-31
	Electron Density	Altitude		Electron Density	Altitude		Electron Density	Altitude		Electron Density	Altitude		Electron Density	Altitude		Electron Density	Altitude		Electron Density	Altitude		Electron Density	Altitude		Electron Density	Altitude		Electron Density	Altitude		Electron Density	Altitude		Electron Density	Altitude
	-2.70949e+16	1.14562e+16		-2497050872073730	470701864370238		-1.61892e+16	2.94012e+16		-1.36857e+16	8825954127522180		-1.46492e+16	934590042324178		-2005383697117520	8020267281905740		-1.65282e+16	2477563925688620		-1.58762e+16	4.12862e+16		-1.4859e+16	2.0074e+16		-1.87003e+16	1.55109e+16
	-2.70949e+16	1.14562e+16		-2.50896e+16	5372503466628020		-1464545575056520	3.96625e+16		-1.3233e+16	9958348147760140		-1366151808410680	1.01635e+16		-1.84149e+16	9128838372960220		-1.50075e+16	325666236399021		-1.49491e+16	4964030820773910		-1231378932337600	2104836110156720		-1.67918e+16	2.84432e+16
	-2.70949e+16	1.14562e+16		-2.47936e+16	6.11525e+16		-1.31637e+16	4938578378025440		-1.28085e+16	1.10385e+16		-1.29185e+16	1.12666e+16		-1.66012e+16	1.02578e+16		-1.38935e+16	4037637914620800		-1.42083e+16	5797066635127170		-1.05649e+16	2203068114176430		-1.41521e+16	4.07344e+16		-3133669026023620	7025610679886300		-2.61487e+16	9573486875799010
	-2673348047907820	1207264749263130		-2.39368e+16	6746276627255600		-1.19524e+16	5879801508272530		-1.20434e+16	1.22327e+16		-1.25217e+16	1.22293e+16		-1.50535e+16	1.12801e+16		-1.29175e+16	4886041692835270		-1.37488e+16	6653542978124220		-951087583249432	2.3029e+16		-1.17494e+16	5250747190279880		-2951809766907500	8204240782854140		-2437036857028030	1.01289e+16
	-265097100252407	1.287e+16		-2382957972784960	7327651113236320		-1.11758e+16	6869184693624730		-1.0814e+16	1.32729e+16		-1.25578e+16	1.34099e+16		-1361501618114610	1.23794e+16		-1.20718e+16	5697445108555720		-1.32343e+16	7584919358014120		-8476356445146280	2.40436e+16		-1.04445e+16	6432203145736360		-2762831195319720	9359196311593980		-2.33359e+16	1054835097504960
	-2.60482e+16	1.36357e+16		-236212221352626	8109567441171960		-1.03404e+16	8040337755598120		-980081207967107	1.41668e+16		-1246298444680590	1.46753e+16		-1.32397e+16	1.33294e+16		-1.13612e+16	6546406236976850		-1.25738e+16	845649707751302		-7092647935113040	2.50474e+16		-9817480793061950	768726929147495		-2.59682e+16	1.04847e+16		-2.20467e+16	1.1348e+16
	-2.53135e+16	1.44058e+16		-2.28015e+16	8738064233785490		-9062630930176360	9132271576546130		-9287413468916030	1.51271e+16		-1.14483e+16	1.59665e+16		-1.35484e+16	1.46786e+16		-1.0626e+16	7387657856205940		-1193237541721820	9329074129773300		-5900408578166810	2.6041e+16		-9178779678915110	8934355524888260		-2505545798836840	1.16153e+16
	-2.39847e+16	1515922258114020		-2199482095953120	9384961055472950		-8002388222072520	1.00317e+16		-9143305426511790	1.62127e+16		-1042315086692200	1687238416750630		-1.30807e+16	1.59649e+16		-1.01914e+16	819873301822832		-1.11043e+16	1.02162e+16		-4872523265026990	2.70491e+16		-8808810887131850	1.01692e+16		-2.41993e+16	1.2862e+16		-1.92364e+16	1175045210009620
	-2.28585e+16	1.57146e+16		-2.11865e+16	1.0011e+16		-7519913678963700	1.10254e+16		-8629450893291220	1.74092e+16		-9648295903948490	1.79215e+16		-1.14726e+16	1723133144106150		-9744612831790130	9105586778091730		-1.03667e+16	1.10145e+16		-3.81025e+16	2.80506e+16		-882972240610659	1.14252e+16		-2.301e+16	140328478745264		-202705108401349	1.31324e+16
	-2175353592941800	1.63758e+16		-2.06964e+16	1.06268e+16		-6701079215707380	1.22827e+16		-7902809262078550	1.83906e+16		-8985533544475470	1896450250595710		-9724754972828020	1.82438e+16		-8961147390731710	9939987794619980		-9891675815608040	1.18667e+16		-2698207982218990	2.90566e+16		-9021502457479490	1.26978e+16		-2.20459e+16	1.5193e+16		-1940739215702110	1441850322324730
	-2.05856e+16	1.6978e+16		-2.03011e+16	1.13005e+16		-5540538538577360	1.32725e+16		-7443320915910340	1.93873e+16		-8403784528304830	2.00304e+16		-8191131350286650	1.93201e+16		-856963571716317	1.07053e+16		-9305607972914730	1.2757e+16		-1.29741e+16	3.00564e+16		-8613363607734050	1.39917e+16		-2124691991405720	1638717706404900		-1.86262e+16	1.49836e+16
	-2.0155e+16	1745362380352010		-1991721802366250	1.19413e+16		-4674750229029040	1.42167e+16		-7.17826e+16	204507085276125		-8009020226183510	2.10762e+16		-69704568694323	2.03566e+16		-8673986978135630	1.15823e+16		-8672731531277440	1356524239352290		-3.04702e+16	310386149673122		-8430948614096190	1.5196e+16		-2034974019701880	1.75849e+16		-1.80137e+16	1.58063e+16
	-2.02831e+16	1.82479e+16		-1.93886e+16	1.26187e+16		-3.50921e+16	1531859827312730		-6868587274487700	2.1543e+16		-7696904877340700	2.22156e+16		-6093030553818460	2144695186306760		-8661542458928170	1.24838e+16		-847521574104554	1.43583e+16		2.4785e+16	320468226366546		-8.31346e+16	1.65121e+16		-193413216244718	1.87691e+16		-1.69984e+16	1.67673e+16
	-1995843196458400	190731546315467		-1.88785e+16	1.32306e+16		-2538467734578300	1.61181e+16		-6627566540471640	2.25824e+16		-7148253240888300	2.33558e+16		-5441747938767500	2.25512e+16		-8525964871903060	1.3338e+16		-8525685827744810	1.52759e+16		8217005552339290	3304799877772380		-7381620138591360	1.77513e+16		-1.82732e+16	1994854361087820		-1.55654e+16	1.75833e+16
	-1.92506e+16	1978256434206610		-1.88378e+16	1.38758e+16		-2.29406e+16	1.70067e+16		-6346193970760640	237050953307366		-6314823200029250	2.44072e+16		-4949417839097350	2.36763e+16		-868925106239867	1418430299176460		-823928656721287	1616912192508060		1.42399e+16	3405210247411340		-6823688651563660	1896212472490120		-1.6979e+16	2.11279e+16		-1412188065975520	1.82178e+16
	-1.85452e+16	2.04385e+16		-1.85056e+16	1.46004e+16		-2545289491811790	1.81084e+16		-5951671696322210	2.47543e+16		-5803103699188100	2529277318199390		-4490835471795230	2.48051e+16		-883496494706517	1.51199e+16		-8045911851997440	1.6938e+16		1638209581378790	3.50436e+16		-6318603209666850	2022838150609470		-1568368155041000	2.22573e+16		-1312209594270680	187056411494622
	-180629647323939	2.11008e+16		-1.7667e+16	1.52251e+16		-2781564046076160	1922643129671780		-5600143561677450	2.58077e+16		-5940003335146810	2633274020471650		-4.35745e+16	2.58932e+16		-8860736144280070	1.59758e+16		-8.55381e+16	1776150925929560		1.51874e+16	3606019353923430		-6069804504560290	2143398717690300		-1.465e+16	2.33962e+16		-1.24987e+16	1931344744375900
	-1745965952381280	2.18636e+16		-172348538918833	1.58021e+16		-3114822166860020	2029537054467100		-527753811699779	268697784029888		-6279883574840560	2.75468e+16		-4628117067798380	2708235089234120		-904908600718196	1.68845e+16		-9531835100553750	1.87291e+16		1643052884639360	3707043658176570		-5519668537342020	2.27259e+16		-1.3833e+16	2.45433e+16		-1.19366e+16	2.01593e+16
	-1.66493e+16	2.25569e+16		-1.74579e+16	1645073806497820		-3692633722840320	2.14438e+16		-4892446040722200	2.79427e+16		-6407466685869940	2.87319e+16		-4453091785437010	2.83325e+16		-8984772757165300	1782255246055680		-1.04849e+16	1.9704e+16		1.89171e+16	3807652338636850		-5479663620572090	2387820753949500		-1.33828e+16	2.56903e+16		-1.10364e+16	2103756195662120
	-1564331103383770	2324548945513640		-1.79233e+16	1.71516e+16		-4179758200127910	2.26629e+16		-4451092935243010	2897799045337500		-6335036207776580	2.98995e+16		-3.99564e+16	2.94169e+16		-8322926291760890	1.87334e+16		-1.11032e+16	2.07354e+16		1.91518e+16	3907680525089840		-6017975759839620	2.52073e+16		-1.30061e+16	2689297554877350		-87273516918369	2.18838e+16
	-1.42774e+16	2.38828e+16		-1.81325e+16	1787804979205500		-4.29158e+16	2.38384e+16		-4184417498430700	2.99866e+16		-6107059449016840	3.10265e+16		-4.063e+16	305179822800057		-7565861720122210	1.95429e+16		-1.11457e+16	2.1683e+16		1.73053e+16	4009125035595660		-5261246621323340	2645883008918810		-1.24659e+16	2.80622e+16		-8187549163624230	2194545157991950
	-1.37159e+16	2.42879e+16		-1.77823e+16	1.85828e+16		-4.15359e+16	2492587260814750		-4.01136e+16	3108320747683330		-5839399603339100	3.21307e+16		-4148795555406720	3175667053706100		-669777070610904	2.0406e+16		-1.091e+16	2.25773e+16		1972324099752730	4110745637580100		-5401510203694580	2.76242e+16		-1.2015e+16	2.92257e+16		-8424234469285260	2.20717e+16
	-1.34317e+16	2506895904265010		-1.70307e+16	1923921845601630		-4.18184e+16	2.59444e+16		-3710011761124390	3.21696e+16		-5428271759001690	3325553151400100		-392048027653748	3.28852e+16		-6145291363042050	2116832217463710		-1.07637e+16	2.34212e+16		2.47231e+16	4210421055470910		-545258620569344	2897751940246710		-1.16165e+16	3040406341997440		-9880737064489070	2.38955e+16
	-1.3254e+16	2.56686e+16		-1624317964838380	1986025179063060		-4484516621339210	27075982709195		-3.18209e+16	3324350642437530		-5010989523511230	3428512077891680		-4.04904e+16	3399515558541790		-5536416154438710	2.20816e+16		-1.09761e+16	2.43157e+16		2.62977e+16	4310062787602560		-3947287373983530	3.01804e+16		-1.12387e+16	3.15774e+16		-9490839688843070	2465318729241090
	-1.2951e+16	2.64777e+16		-1.58279e+16	2.04737e+16		-469911830981872	2.82548e+16		-2.54182e+16	3.42334e+16		-4893667282816030	353415186300897		-4367253118139520	352242451612046		-4.86378e+16	2284569968839170		-1084848097512660	2533214623690110		2.48553e+16	4410686728753140		-3.63217e+16	3130875359717380		-1074506797558900	3276826061182700		-8923961933749250	2.5487e+16
	-1.22343e+16	2.7092e+16		-1552709032908790	2115724635380220		-4717213550208020	2939254275142580		-2047168344369200	3518925509488950		-4547747708425620	3.65585e+16		-4.2161e+16	3644222079688260		-4662220786359370	2.36662e+16		-9999387184391690	2.62068e+16		2350190792995990	4511616856051980		-4362146281449180	3.25937e+16		-9950758595759360	3.39387e+16		-8283472656671990	2.61569e+16
	-1.21164e+16	2.75799e+16		-1.47954e+16	2.18194e+16		-4.63956e+16	3.05096e+16		-1.73389e+16	361738412738801		-4.10862e+16	3754571544284000		-3738147206747260	3757131353092790		-4663880610104300	2453567174634800		-9383433760194230	2.69371e+16		2.33196e+16	461219200839661		-512831087469098	3383736054510620		-9079968810258560	3507230729948770		-8061036208119040	2.67341e+16
	-1.28595e+16	2.83477e+16		-1459583278838890	2.23893e+16		-4537585784843840	3.16206e+16		-1.67323e+16	3.71437e+16		-3.81232e+16	3864817425846400		-3.54746e+16	3.86608e+16		-4682247227449660	2.54145e+16		-9401258187338180	2777272383546820		2.14951e+16	4.71214e+16		-5181011144554320	3.51661e+16		-8405757326748970	3620156877047470		-8125540698696470	2.76186e+16
	-1336921849119610	292173938045511		-1.42835e+16	2.31516e+16		-445851548858829	3275373367594970		-1.94269e+16	3817600847583350		-3.22787e+16	3974895289917800		-3199493905667210	3987740303360340		-4310537441793430	2.63209e+16		-9333226854276590	2.87322e+16		1.61116e+16	4.81289e+16		-4492394050258750	3637360544038840		-7991909257284760	3734468508691570		-7934562346028860	2.849e+16
	-1327555381265710	2.99731e+16		-1345465532909490	2.37522e+16		-3878369224008440	3397447466433280		-2.35603e+16	3.92662e+16		-2.76535e+16	4065602508752970		-2686674192627060	4.09323e+16		-3.81786e+16	2.7109e+16		-9150618401552710	2.95531e+16		1.05185e+16	4914510827040430		-3344739239906670	3.76349e+16		-7660956521617970	3851095443958920		-7658796145416670	2.92257e+16
	-1330835603956580	3.06113e+16		-1.2744e+16	2.43747e+16		-3.02863e+16	3496135030947200		-2827619546492130	4.0343e+16		-2.96323e+16	4.16477e+16		-2550540087359190	4.20308e+16		-3.59069e+16	2.7933e+16		-9083782788333630	3045094561627500		7767338370064490	5.01579e+16		-2197050606913440	3.87921e+16		-7198019000823870	3967147619790440		-7540485981480450	2996302158489630
	-1.3914e+16	3.13903e+16		-1.22485e+16	2.49678e+16		-2.31772e+16	3595059328602530		-3.62717e+16	4143739797178600		-3.43616e+16	4289518717983270		-2.77388e+16	4315825617934570		-3743615703581260	2874973879703920		-9037292149586170	3.13047e+16		4.15115e+16	5116061546041250		-1.2856e+16	4.00215e+16		-6894078774355790	4080187262266730		-7557659032768650	3.07759e+16
	-1.3646e+16	3240423566901070		-1.23668e+16	2557871658852740		-1599047442611910	3697742616689990		-4.52693e+16	4272257420169000		-3.32211e+16	4410974462405680		-302389828651935	4436813772220670		-4.07443e+16	2.96617e+16		-8925066932488850	3220166516815590		-1.47785e+16	5217709977912390		-5613649788117590	4118444303482580		-6515707172662100	4198659413586180		-7545474297867510	3.16239e+16
	-1.25455e+16	3309250648460020		-1.23941e+16	2.62903e+16		-1.0503e+16	3792240533402560		-4555050446669960	4401868596330610		-3246935143271130	4509198279370460		-2780358403136010	455441666867258		-4.17601e+16	3.05421e+16		-9081974474456800	329935399256479		-5375431910477620	531960849563838		-9412506300355100	4.2385e+16		-6114063434282550	4.31008e+16		-7457517154231330	3243658419247760
	-1.09275e+16	337561915892358		-1.23045e+16	2.68679e+16		-7344790356208290	3.89488e+16		-3609056888614430	4512813605204130		-3.23435e+16	4631880227862150		-2343802845610550	4660279177424770		-4.11903e+16	314108454482723		-9521517390181590	3396110417835130		-1.74777e+16	5421938804256260		-1.15503e+16	4.3672e+16		-6060008299733850	4425499791336940		-7384334980307430	3321507516229430
	-10209109804773	3.41393e+16		-1312423334835560	2.74983e+16		-6293658578114620	3999024343546800		-2.58245e+16	4.59958e+16		-2.83403e+16	4742391858267080		-2.85074e+16	4760088160665650		-4227182744842570	3223656385483590		-9857951165903070	34852230126034		1.01615e+16	5521511940561230		-5517540611085820	4487710162758500		-575862894617158	4544082427785120		-7.81512e+16	3395770367418740
	-9386527237588080	3493524463579100		-1.44152e+16	2824777486663260		-5785028489739570	4116880491335080		-1.98412e+16	4.68541e+16		-2.34287e+16	4.84696e+16		-3.97137e+16	4892914579020480		-4.58512e+16	331416121893432		-1.00649e+16	3.58216e+16		2.05626e+16	561919616810102		-5176120439067450	4604807327579000		-556078433049602	4654395657487160		-7786535429570370	3525689218150400
	-8152911157864590	3.55139e+16		-1.48432e+16	2900779437333480		1.51574e+16	419481593584586		-2.05829e+16	4778248711515960		-1.68388e+16	4.95158e+16		-4439316917958800	5.01401e+16		-4351731721791540	3.4082e+16		-1.01247e+16	3669224244589960		2.25114e+16	5.71748e+16		-1.62166e+16	472795196238677		-5625304728136320	4773228318989780		-7202589978136460	3596640715349320
	-7543555997246090	3.59357e+16		-1.51991e+16	2.96185e+16		1.96353e+16	4.32144e+16		-2.61705e+16	4892270453027350		-1.27682e+16	5.0395e+16		-4723067798317160	5.13465e+16		-3935480837897550	3485883674700180		-1.03238e+16	3.76173e+16		1.78507e+16	5817711331144760		-1.6291e+16	4861429096176700		-5424248317404730	4890394070259940		-6826220823121480	36724498285715
	-749679522844325	3.65944e+16		-1.50107e+16	3.04082e+16		4726180717676760	4413183672737790		-2.97052e+16	5.01329e+16		-1.52839e+16	5141336363157020		-4573846850516500	5.25689e+16		-3.92228e+16	357016965208319		-1.03325e+16	3857463268892140		1.29602e+16	5.91878e+16		-7646748253784630	4.97645e+16		-4889447879383920	5006461953834720		-5737655024792350	3769718922988790
	-7210809136789920	3728193442467320		-1.48436e+16	3090786057238040		459357851091999	4.52081e+16		-2.50245e+16	5132283735467490		-1.74902e+16	5266634403267960		-3936713158932760	5.37102e+16		-3.87222e+16	3.65887e+16		-1.01362e+16	3948857831127800		8651844985580870	6019073049110220		-5.11171e+16	5097323413711780		-4497991957907520	5116797276465780		-5252667248383600	3805358753516290
	-7417916674877310	377174489023122		-1.54014e+16	3.16569e+16		6497547248708540	4628824817770900		-2055605678006330	522076662786277		-1677866618652280	5.37151e+16		-2.93268e+16	5479525495241480		-3.65162e+16	3743652978980680		-9626109599838900	4042938650834930		4110037548251910	6.11969e+16		-5.18398e+16	5217405031688690		-4335240535685790	5.23418e+16		-6037283175054800	3884813883221190
	-8788581505457600	3857745999995290		-1.53589e+16	3231267373750910		7705728023834810	4721790682285410		-1.63321e+16	5332899416339070		-1469553601842990	5483407594747560		-2.61404e+16	5571836385250130		-3402444684317260	3827326955185780		-8865104792090030	4129043482326200		-1.406e+16	6219650845732070		-6843953844393500	5340414940018060		-3.65224e+16	5.35234e+16
	-9864054794672010	3939455928023950		-1579158250651890	3291971849649390		1008403539735710	4.82054e+16		-1.11156e+16	5427840088072650		-1.47529e+16	5576705144172250		-320606892341757	5.69069e+16		-3430247749066340	3908449838784840		-8115126735382630	4213552019881450		-1.34875e+16	6319821361110120		-7436482157352050	5462941100481150		-2481924547385990	5462932200624880		-1948794109377530	4026910323057180
	-1.06777e+16	4.02447e+16		-1.66821e+16	336634809044241		-4.14231e+16	4961409163883650		-7386603425268510	5528295209548290		-1.75714e+16	5695698900135040		-3408649816274470	5.81376e+16		-3.62935e+16	3998566303563110		-7315346526504130	4299981157828490		-2.77089e+16	6422923759220720		-781402667862205	5586886048890600		-1.66701e+16	5567731004043430		-1.6281e+16	4086553794874900
	-1.09283e+16	4.10563e+16		-1.68363e+16	3439022297118040		-1007985130610980	5.06192e+16		-5.04896e+16	5.62835e+16		-1.79786e+16	5807138129276220		-3476356979900560	592283134208303		-3400454368208280	4087837382036120		-638452122505309	4.38442e+16		-3480582056230680	6525452930290250		5554498925821340	5.69983e+16		-1.55032e+16	567863352751648		-1.28777e+16	4.17416e+16
	-1106854121418350	41744258262577		-1718225804745070	3499300118933150		9256434422898210	5.15185e+16		-6254511960603030	573650700755287		-1.63287e+16	5.91796e+16		-3.92424e+16	6040357158613530		-2954588649210250	4168588963550560		-5488965165850510	4464573580334560		-3756920368449570	6626551203648140		1585690721088170	5828442136577840		-1.50128e+16	5.79589e+16		-9889675184804100	4.24051e+16
	-1.10537e+16	4256316644413810		-1.79498e+16	3576693644447110		-3214194273981020	5.25748e+16		2.8359e+16	5.82539e+16		-1.41153e+16	6.01833e+16		-3.88882e+16	6.16649e+16		-2660450833123220	4248424082641580		-4871141658559370	454473786055576		-3.55683e+16	6728100057434750		4.16567e+16	5942014574728480		-1.1469e+16	5.90999e+16		-8513360665722040	4.32274e+16
	-1.05422e+16	4.32794e+16		-1.78098e+16	3651487862703570		-9422284564865270	5371224288544330		3696476588061580	5929525870403600		-1.41309e+16	6.11914e+16		-3321957453619070	6275430449756140		-2.67739e+16	4328148885479520		-4.24949e+16	4633482097053150		-3.02563e+16	6827516011781380		2.55606e+16	6067108304525160		-7585737846258050	6021854649127410		-3.2027e+16	4413751792955770
	-9827099204801310	4.39195e+16		-1707665474346410	371769459002777		-1.44325e+16	5.49172e+16		6529932548667370	6.0316e+16		-1.62014e+16	6225686667437330		-3209447641050150	6379607506831780		-3048400959946100	4411579202711110		-3.34996e+16	471763493800289		-2.81446e+16	6927081033044720		2920325482634290	6.18567e+16		-2.77514e+16	6.13493e+16		5205362917735980	4.483e+16
	-9142339195868540	4.44927e+16		-1.64855e+16	3779731866670160		-1.44348e+16	5609623529975720		610430123210571	6118144765774250		-2.04065e+16	6332400417447640		-3.35647e+16	6499538699846940		-3.80813e+16	4496920366055560		-2.69084e+16	4792490292187360		-2618461289985220	702791731984145		5516850268136780	6308800033413100		9998243262771410	6243316782274090		1.1014e+16	453563163018357
	-9035977069927260	4.49992e+16		-1.6021e+16	3847102684851590		-1222263626542960	5711840767616820		-1.31306e+16	6228096778413880		-2807351738802640	6447627524525390		-3261865656604470	6614519422199290		-4825359524140230	4590628842496260		-2.29584e+16	4877814279615830		-1978316082225450	7128007012555370		2878016506072700	6422747571591190		4045842754325	6357709634787720		1.51175e+16	4602309463444770
	-9562512894001850	4574209540200830		-1.54536e+16	3913701666657480		-9820507531005520	5817294265607880		-5678772172978260	6341701089568340		-3.46554e+16	6579086741361580		-3092204090892840	6728693482457420		-5326872130340110	468762765557305		-1713134962437500	4964077194011530		-1.46645e+16	7226359835615470		-8109062387932260	6549930477252830		7600470227654330	647104475786076		1.71736e+16	4663760478714940
	-9896461802492480	4651608622205580		-1.45795e+16	3.98115e+16		-8385529072496090	5916010128460770		-7920467525102630	6456554086502400		-3.55635e+16	6702395884328660		-2.70408e+16	6842729227369740		-5335544195001650	4773393692624560		-1.26853e+16	5040375271089370		-1.62352e+16	7325925863682050		-3.66914e+16	667832814647397		1.23205e+16	6586193895398730		1556944973117570	4.73358e+16
	-1012143067156230	4.71945e+16		-1.35932e+16	4.04279e+16		-8368623731149600	6.02264e+16		-7180777553165460	6560040340000620		-3.12415e+16	6820681135659470		-2553328330417370	6947178450036510		-5496252275992440	4857741712547230		-1242292750917170	5124099090166570		-1.62705e+16	7427385036003630		5421661655392970	6791848621481000		3.7357e+16	6701829078903420		1.23242e+16	4.82037e+16
	-1.02597e+16	4793897888796400		-1.26214e+16	4105063553646570		-7515447350250260	6129020303882140		-6127545034302920	6660532659268980		-2.34746e+16	6926575335814660		-2.85509e+16	7063949908924800		-5728191715600720	494789473106279		-1.26152e+16	5.21561e+16		-1.50925e+16	7526393531277820		9455096990147670	6911901142626300		1.21424e+16	681748946289625		1.15555e+16	4905030509639110
	-1.04406e+16	4853841642508980		-1.17859e+16	4163722423104420		-631772658744269	6229669476860340		-7170140300943560	6757157019732190		-1.59636e+16	7024118392388610		-2961431065835080	7185618454373250		-5.74821e+16	5036828072162150		-8755232925520420	5305866102412200		-1.5423e+16	7627056466924490		9495602882025400	7029171407908010		2.30152e+16	6924555434745030		1.31608e+16	4.97888e+16
	-1.14465e+16	4922985259707410		-1185167670395590	4.22021e+16		-8033796463511130	6326495423416560		-1.19844e+16	6862568534775680		-8846546682593140	7125349434555180		-2.62084e+16	7302252044138400		-5826997454016320	5123258814348000		-4279862887444820	5384981700613860		-1.65861e+16	772666765279863		6407862526039960	7152755926925730		4210928348805290	7035040826747890		1.35225e+16	5039012163396500
	-1.25851e+16	5022147646377740		-1.28136e+16	4294558408394870		-1.45069e+16	6435403580625860		-1.58861e+16	6979741591187470		-2.4101e+16	7222824004040510		-2294971044276220	7411040641701500		-5533911514173930	5.21881e+16		2726070980309220	5469789617400800		-1.52452e+16	7828009820042920		8755217145831940	7275732781462460		475440075464098	7115500548783360		897995033225373	5108536207680820
	-1.29326e+16	5102871670054500		-1.27006e+16	4376778640515030		-2.24744e+16	65573680443489		-1.67028e+16	7085570898303150		3.37394e+16	7321950899647590		-2.34313e+16	7525350986345340		-4546845096559770	5303792506071270		4001134349282110	5.54614e+16		-1.41138e+16	792643330848245		1.27808e+16	7394518622216530		2.86689e+16	7235924549130860		-6335018478522860	5199820074635550
	-1244391049571350	5189160782817050		-1139138014351320	4441696337235710		-2596303027718960	6683487751265520		-175336150856387	7189807875959850		7388664332587620	741672739237193		-1.95922e+16	7651956094739020		-3.63848e+16	5.37926e+16		4.75739e+16	5626713487978830		-1.82356e+16	8027442772935700		929779219162739	7514021887278740		1.94537e+16	7366670416591590		-7525814931912050	5309544486261710
	-1167138606482750	5245882584031110		-1.0337e+16	4496860885228580		-2.46795e+16	6795438407865720		-1.88053e+16	7295504502309250		8852563654660580	7516504549344020		-7422676577378760	7764265965141580		-2.90544e+16	5459721139334840		3123493645704570	5708467858813840		-1.24744e+16	8129491905704320		7647656785928530	7643628248773230		2.25069e+16	7478237445443680		-5.36066e+16	5398329507396830
	-1.12457e+16	5.30239e+16		-9663827002331080	4.55901e+16		-239838706921903	6900352193312390		-2.0055e+16	7402755838835470		8429295238548840	7619516851040670		4.36351e+16	786166457197708		-2.64798e+16	5535446859192470		-1.6593e+16	5792600554239790		-4.90478e+16	8226176005761600		1.89559e+16	7768694872134920		2.42873e+16	7587082501136270		-4600343944455530	5447993372621290
	-1.16232e+16	5361478998812890		-9212695105474860	4620082586260370		-2368962964651810	7017811301946590		-2.0087e+16	7510753989874660		4.60059e+16	7723304313031390		7606016382872490	7958071736264880		-2.62847e+16	5626140715375820		-7615958455076070	5.88357e+16		-7465701545462430	8325764332237000		3733244842818100	7889539441725230		2.28654e+16	769871198141193		-9771045939566090	5534740819607760
	-1249209365921540	5.45467e+16		-9187630883042760	4682664922281260		-1.86993e+16	7138244715917060		-2.02246e+16	7612581198820230		-2.07267e+16	7845840332478090		4.60845e+16	8072869889651790		-2197583935646030	5712602316320500		-1.32298e+16	5.9702e+16		-9713222350133000	8426919238263360		6107994949269430	8009572754868440		2.0719e+16	7813233925196200		-1.2751e+16	5630988111666680
	-1259388883329630	5544266819754280		-9338409207145210	4.75087e+16		-8522453266450300	7247026804095640		-2189333641319720	7719812031410440		-1681562192218980	7960407035004160		-4.43166e+16	8207105985935960		-1840095004730090	5792291291235010		-2.10908e+16	6059003482830330		-1.29526e+16	8526561846850570		7943151884182870	8124790857674830		1.44395e+16	7926211014568520		-1.41555e+16	5709901570971120
	-1.21194e+16	5625461621275450		-9660998960561600	4816247347766760		1860127131350560	734212872408349		-2343873119437350	7832028809219500		-3435477451000870	8069455465049850		-2.53002e+16	8325622828297360		-1.41256e+16	5879736754622910		-3027221616813760	6153865038621420		-1202306962414040	8629046628237790		1.06926e+16	8253838515351430		1.36052e+16	8055015488005610		-1.15409e+16	5807300803352470
	-1.05179e+16	5708293407578060		-9904875314484490	4889752395306240		1.30356e+16	7442514416328160		-2.11275e+16	7947000856896670		-1.73781e+16	819271935118055		3.20809e+16	8445903170570630		-9959302170702030	5957961760175180		-3560812451182080	6.25147e+16		-634538927086176	8727759095969980		1.47154e+16	8370005078714380		3.00498e+16	8171027854564220		-7489909529785630	5.86849e+16
	-9622978643842710	5.75089e+16		-9751902374151560	4956654354118270		2.5713e+16	7535325153338530		-1.68645e+16	8046837690789200		3179247643200140	8290652106407190		1.19019e+16	8556762865927580		-582628494844745	6.04292e+16		-4094060912628380	6334393659462960		-2750845512293590	8828234750881230		1.91053e+16	8484143042393910		4301557839003810	8267618130779170		-4.9477e+16	5.93987e+16
	-8222839028946550	5830978613220200		-9848781706301880	5022353767888150		3310802114433060	7611277012981890		-1.53065e+16	8147426545835610		3.72353e+16	8383013866948100		1.33636e+16	8660213880282730		-4603955893042060	6118248230621070		-4927386010137590	6435554930251650		7856847247632200	8926969389491380		2.29379e+16	859418596979184		5046736624518660	8381035363134740		-3806015264245690	6010693961999510
	-6545665590218650	5884209570667330		-954078450771467	5098029684810060		3.51449e+16	7710350179492860		-1129745360793900	8264758330738400		4694874394709070	8497606715793900		1.20678e+16	8792722890588820		-4860584951172970	6.20804e+16		-5157587614968640	6536898848148240		1.32728e+16	9026040305304150		2.72521e+16	871348412075485		5726418581270870	8491181907116010		-1550749027381280	6093101510956460
	-6144201240790620	5913220546886370		-866047182864484	5.16199e+16		3.50122e+16	7816704589825630		-4008259683931340	8363294941604320		-4.89063e+16	8609668922670510		1.32949e+16	891799842308201		-8129536712689480	6284994503951110		-4653909485483610	6630137278487200		1.85095e+16	9125848675238060		3233456460545660	88247482636448		6395323197116500	8607526780286570		6619906279646380	6156800098853410
	-5752022274302970	6005303582995710		-7400718815581860	5225784573493570		3560267476113040	7930108130337010		-4067710991917290	8454385788366430		-9202800577609520	874409162102854		209313374950112	9058831193416700		-1.02745e+16	6385562440823760		-4102522667412480	6710014867687170		2463001102836000	9225028762773190		3745196809997570	8931257229686290		7781850754812590	8725684805674380		1499679886757300	6.23091e+16
	-5557539040708970	6.05284e+16		-6610574378205410	527688074862482		3.96114e+16	8039493717053340		-2.44555e+16	8565049281985120		-6783174837208580	8866748874906170		4638656444897150	9198518491865970		-7043117277271930	646336011371566		-3343154723382830	679960064994595		2.77053e+16	932412438130225		408870819696901	9032238366140090		9713184159918300	8836282766682280		1.68223e+16	6302459918349980
	-5157982387193770	6145482942626110		-6948064795658500	5.33853e+16		458063921163253	8135753705763530		4420910296103010	8684959316077310		-2.99756e+16	8973604175260100		8161687622692550	9316050013936680		-8169566645371150	6544906661938310		-2733942804755010	6872737658008650		3.4381e+16	9425127264700920		4427110545409840	9151425931382220		1.19141e+16	8946260657690270		6.42641e+16	6378051167000500
	-4500139157700500	6200626210047110		-7405804818662150	5414385471204240		4518369679706620	8214197087795000		1.10128e+16	8784812727425520		1.13714e+16	908532861109064		1.22299e+16	9426417327731100		-1.34957e+16	6632177550914600		-2436306338560530	6958181016321710		4712543724568700	9523145513955170		4791652995286320	9258332037380470		1.44337e+16	905521552780997		-1.47752e+16	6458610736726920
	-4229244689578820	6265739209837930		-7489424354893590	5481399541930760		3517738473428200	8335222981703600		1.75925e+16	889146983501278		-1.90889e+16	9193535573897230		1623016465712030	9528451345432030		-1670977439831210	67291010434811		-2245841534749160	7043277280966980		5.28184e+16	9619904761520020		5.12256e+16	9367248157334880		172840689801665	9162079265401930		2.43682e+16	6553557985797610
	-3.67108e+16	6.34192e+16		-7346320383857200	5.55324e+16		2394986171597370	8462447118028670		2619005324483770	8998300063387490		-3.97738e+16	9344231632827680		2128617059803530	9641066368493340		-1.49577e+16	6817913411969830		-2.0319e+16	7133607717589520		476302783561086	9719305129792210		5.3607e+16	9471867573858650		2.02184e+16	9265179628372370		7014202903486890	6599146371067680
	-3.84655e+16	639149127680473		-6865229320461890	5619585530875430		1.58688e+16	8604103157482660		3.44335e+16	9098041713048140		1109928626921160	9499888225991270		2.64196e+16	9736470941997450		-7870787297078890	6907727196323820		-1.58111e+16	7222225479507860		4277538169840840	982100776070985		5.4394e+16	9582147293707720		2.27528e+16	9367085146158420		6335428560940730	6655439178941160
	-2703193029505150	6506487165320380		-5943191021175810	5686643008861500		7404131090579980	8731402315313320		4563261097555430	9207419437690120		2.57909e+16	9603209072923790		3266214524538080	983168278261614		1.86307e+16	6984467680113480		-1.09284e+16	7306046618714640		4071821652347430	9921011247897700		5500437741251660	9703418654973850		2570824953112990	9479121086556970		1.65418e+16	6739629302838910
	-1.73327e+16	6537520734049100		-5411650098873340	5.74183e+16		-2.49478e+16	8906517047367430		5698307183093210	9299569649246000		4781749974916850	9738850767510330		3637781516540480	988568816724592		5001636844252300	7065125908080340		-3812554360835290	7394288334895710		4011424485201310	1.00222e+16		5612370811943790	9817899138483770		2922110803536500	9583565128221730		2552671099549800	6827287491391920
	-1718792805532780	6592182247698440		-4832051554228300	5812871981203460		7102863264360970	915066124033765		6548607024682170	9391997712036450		8.25043e+16	9868083473055480		4046459167696580	9969527713430480		8561319112880430	7150365361020150		3065232225181940	7470669717031010		427659371916788	1.01225e+16		5618746933510660	9930471569586400		3260750242533610	9682964525269850		4.06451e+16	6867601128097150
	-1.29589e+16	6687570788335100		-4590281647658100	5866317358962440		1.06803e+16	9195327627934370		6918343503449330	9489920125095120		1106763815650720	9957283633782060		4280960060132650	1.00374e+16		1.49419e+16	7237559093223320		5212234893117490	7550465591414970		4937317622376230	1.02233e+16		5622915617139610	1.00578e+16		3661033124788520	9789016058495820		-2349562112943020	6931452031530110
	-1.80152e+16	6748047455108390		-4620948536383520	5940303061343070		121102105568108	9216516893204160		7174551994459420	9608767597231450		1.46312e+16	1.00676e+16		460063202293283	1.01546e+16		2.02583e+16	7316101046819280		8228996641829870	7645142112188690		6078672745277560	1032288933397320		5708452926336110	1.01778e+16		4083290909645370	9883461335228700		-1.56615e+16	7020869662613420
	6062541681348500	6786580990413290		-4606145328502900	5999838634908850		1.34017e+16	9292979886705470		7254894640472290	9725618106831930		1.80464e+16	1.01658e+16		4.96892e+16	1.02428e+16		2859186510122150	7406401428376600		1.39324e+16	7727525214625840		7233320946187230	1.04217e+16		5856060381988900	1.03027e+16		4.4625e+16	997310804462703		-2852920118445710	7122773569
	4656575859133850	6850243096188680		-4803100637148020	6071959488005230		1.69936e+16	9456721393472510		8270487769453970	9876604109925770		2.34282e+16	1.0286e+16		51487301009657	1.03011e+16		3.96421e+16	7481735678554090		1.74183e+16	7808127663619250		8098169776348700	1.05212e+16		6169475366554750	1.04273e+16		4785189429612540	1006451352866120		-3.75454e+16	7208219465301830
	2.67369e+16	6927993276964450		-4.79408e+16	6137069439871420		2181984388574980	957715244254251		1.05933e+16	1000812680078410		2.68993e+16	1.03498e+16		5258326361012190	1.04078e+16		4832595620833620	7555740893977360		1.98912e+16	7896581262292100		9038480209595250	1.0622e+16		6.57196e+16	1.05447e+16		5065701439432710	1.0159e+16		-4685564285870560	7296514483229670
	3497972180871870	6995904544666030		-5036784921336430	6204414883309040		2654016697147430	9665966021938940		1.4038e+16	1.01266e+16		3.13124e+16	1.0434e+16		5325548848401240	1.05065e+16		5304312915558470	7629585994765580		2339850528406650	798339677875298		1.08578e+16	1.07229e+16		7197541026375270	1.0669e+16		5287403101159790	1.02534e+16		-5683067746829900	7384176031855440
	-3208233572977460	7055935335600930		-5363630378837200	6276347239664660		3.05676e+16	973553261712743		1719917476248920	1.02147e+16		345154931983398	1049399448777340		5311450496993400	1061825010364340		5152441166944230	7705702006429850		2.7502e+16	8068751712373780		1.31264e+16	1.08213e+16		8016718527690130	1.0779e+16		5.51406e+16	1.03552e+16		-6729815435335740	7484331818047530
	-8177603254398330	714630930734789		-4852139769272500	6352253535800330		3.47477e+16	9807747854074920		2031667785947260	1030385616402510		3833708877117400	1.05736e+16		5298782089270770	1075164169277430		4.1521e+16	7790116326259770		3.02444e+16	8151739027323660		1.54346e+16	1.09206e+16		8815560386182170	1.08773e+16		5691194974534150	1044589662762570		-7.5376e+16	758073444268005
	-3.21071e+16	7237094146107040		-3.93976e+16	6412527803755500		3845766723638030	9871127492726450		2.40319e+16	1.0401e+16		418236125017252	1.0645e+16		5433778667850290	1.08886e+16		2979909171574510	7891156380609460		3.17362e+16	824061591812023		1.85202e+16	1.10203e+16		9616156383164530	1.09778e+16		5790592229573080	1.05456e+16		-8008830460955190	7681571024886000
	5.31818e+16	72905243806737		-3.77533e+16	6473336416967300		4.20755e+16	9935385512519110		2.67039e+16	1.04743e+16		4577112500522950	1.07221e+16		5.64696e+16	1.10034e+16		2.5462e+16	7985939003670490		3444846667878610	8331202844712130		2.20526e+16	1.11172e+16		1.03259e+16	1.1072e+16		5.85556e+16	1.0649e+16		-7911840487292670	7770910834059300
	7315908726066350	7342077079247680		-3.33117e+16	6552757541899750		4527824454392150	9994507985733540		3.08458e+16	1.05862e+16		4.86068e+16	1.07749e+16		590277576471277	1.11204e+16		2.28569e+16	8072777321128030		3.82877e+16	8418694863640280		254250060367068	1.12144e+16		1.0977e+16	1.11713e+16		5879394130463170	1075269791149250		-7706495801473280	7837075782218900
	7070330392208090	7421364374371190		-1431935976668530	6621920296862060		4788539652327880	1.00513e+16		3513965598336210	1.06749e+16		5142464128782640	1.08373e+16		6.28862e+16	1.12423e+16		1.91249e+16	8165078466244080		4.29457e+16	8506028366047370		2867651178832580	1.1312e+16		1.15879e+16	1.12702e+16		5889478765362370	1086347814070640		-78005688534025	7905509523073020
	1.05117e+16	7488465802059690		3210294322394420	6671964125501870		5108150689950850	1.01285e+16		3873849653636550	1.0743e+16		5.42283e+16	1.09011e+16		6676718997602770	1134167599428160		1.72935e+16	8260282750118800		4624883382240550	8589049737576950		3.24259e+16	1.14104e+16		1.22018e+16	1.13698e+16		5.89308e+16	1.09717e+16		-8137152278257680	798879552194206
	992730255201505	7545290177303870		1.36721e+16	6726053625292930		5344370528171740	1.01831e+16		4219973094233350	1.08125e+16		5.57622e+16	1.09425e+16		7100772341842690	1.14479e+16		1925384961519940	8355344456015850		4524265468187800	8676953908947480		3.68447e+16	1.15068e+16		1.27487e+16	1.14626e+16		5889894589944660	1108653434089220		-9310378698029750	8064830346063890
	7275692342522540	7627825890614370		1.88164e+16	6787111012461500		5.54172e+16	1.0243e+16		4518314631647540	1.08798e+16		5.72026e+16	1.10198e+16		7664245939267000	1.15614e+16		2.13435e+16	844765367384376		430822575006438	8779665848458690		4085604198396800	1.16012e+16		1.32191e+16	1.1557e+16		5.91549e+16	1.1204e+16		-8731544586655580	8253505694850580
	8553787643367150	7697674734531520		2.43513e+16	6852235505153750		5718520595385860	1031195663964440		4879357372524730	1.09653e+16		5.83272e+16	1.10985e+16		8277372738498370	1.1658e+16		3452050478845150	8556588580614600		4682335419486430	8886643512819420		4.48085e+16	1.16981e+16		1.35514e+16	1.16475e+16		6048000379558060	1.13273e+16		-6614227577150360	8313875452786820
	6351399163649340	776031488540764		2733858996608340	690990431465148		5840614776621580	1037539535486140		5235484099357990	1103904063245390		5.87579e+16	1.11768e+16		8929267528721870	1.17461e+16		6494252762400400	8647603749986780		5656384878376290	8986978583149140		485981945100989	1.17922e+16		137231158831683	1.17434e+16		6298555485261180	1.14437e+16		-647867692560083	8315120049665070
	3127794384535630	7847211702674760		2494761652400100	6975767008964530		5906033131593340	1.04488e+16		551926276281069	1.10967e+16		5.8812e+16	1.12892e+16		9611955235168760	1.18251e+16		8130362450418530	8701685417802210		7234295035094290	9086747747536930		5157151235842040	1.18875e+16		1373669908027600	1.18408e+16		6.67796e+16	1.15605e+16		-6458654723657000	8391320948738880
	3776671701882280	792346377743464		241594724237305	704582642690274		5888347440649500	1053005745618790		5746340722725770	1.11551e+16		5904083607189670	1.1401e+16		1019192514378160	1.18855e+16		1.00381e+16	8797481305070820		92895992784171	918082952859723		5392924756890620	1.19838e+16		1357222901154670	1.19435e+16		7245092930755720	1.16743e+16		-6345072056489750	8484804151836590
	1035423190848790	8006235979432930		2.49362e+16	710973075794368		5.78562e+16	1.06431e+16		5972844617679260	1.12311e+16		5917518221529620	1.15086e+16		1.06701e+16	1193840169290380		1.20063e+16	8877568156311100		1.16484e+16	9272162031935660		5628273405142470	1.20813e+16		1.32687e+16	1.20525e+16		7932730675686650	1.17745e+16		-5697715983221590	8571425575143840
	3013586352207940	8077296129878190		2686129649683580	7177045424479660		5700131152757960	1.07733e+16		6214218917037750	1.13108e+16		5954378447553040	1163537361497430		1.10727e+16	1199328761629870		1.44909e+16	8968234557616610		1.45929e+16	9366867187575530		5864964634871200	1.21773e+16		1.28944e+16	1216514945455430		86309929830856	1.18626e+16		-517032457527935	8626656573519340
	3833225095869760	80970599526837		3.10834e+16	7238433106233920		5640912101153870	1.08868e+16		6.39394e+16	1.13728e+16		6055735465055440	1175583834449560		1.14331e+16	1.20572e+16		1.80056e+16	9054243963806090		1.86735e+16	9461339336366570		6.03313e+16	1.22734e+16		1.24947e+16	1.22797e+16		9357470789446150	1.19484e+16		-5189815620171530	8689429599353200
	3659698337572450	814631739183911		2.88066e+16	729440381830046		5562461129248720	1.10174e+16		651951125521979	1.14434e+16		6.17078e+16	1.186e+16		1.17427e+16	1.21249e+16		2129737090407010	9119000013393720		2282152226542040	9535044369525320		6205224436812560	1.23721e+16		1.21578e+16	1.23963e+16		1.00563e+16	1.20272e+16		-5270351289460480	8794679566099770
	2.44433e+16	8226226881986480		1.89403e+16	7366287365182900		5575271481532680	1.11719e+16		6618335828941060	1153239880278520		6260264808686650	1.19673e+16		1198921564857200	1.21944e+16		2355163069682360	917646806644937		2629603839412650	9594976863030710		6468506903638700	124686007428966		1.18086e+16	1.25021e+16		1.07188e+16	1.21033e+16		-4521744800328160	8889120843617380
	1.564e+16	8321493029400050		1.49322e+16	7439787261191800		5.74604e+16	1.13131e+16		6707162471835290	1.16249e+16		6392451074960950	1.2104e+16		1.22018e+16	1.22709e+16		2.55208e+16	9254131320223950		2961542743817000	9659897461480180		6610442004830450	1.25608e+16		1.14273e+16	1.26234e+16		1.13529e+16	1.21786e+16		-3874825753901240	8942910098324620
	1.2729e+16	8394905683621900		1.25737e+16	750087023133589		6.00343e+16	1.14324e+16		6796341636128180	1.17197e+16		6.68448e+16	1.22525e+16		1.23609e+16	1.23417e+16		2721198824114590	933468420501803		3296184333050680	9729965080024950		6607680818621970	1.26597e+16		1.11143e+16	1272762091532120		1.19189e+16	1.22499e+16		-3.52976e+16	9004728032181360
	1.18648e+16	8473290872009280		5267883369867690	756994891199558		6.32054e+16	1.15434e+16		6885119226297540	1.18123e+16		7067814681844450	1.23774e+16		1.2434e+16	1.24141e+16		2990944487649810	9429697391460970		3656797586493360	9801647746841090		6.55179e+16	1.27576e+16		1.07142e+16	1284487397472140		1.24274e+16	1.23221e+16		-3673295067210530	9074761947395460
	1098907828264530	8535833595478440		786734781448716	764344401437603		6716302356257970	1.16505e+16		6963704968848130	1.19031e+16		7544665225447480	1.24956e+16		1.24298e+16	1.2498e+16		3.25127e+16	9502208472287560		3942527410637110	9859772024500740		6514747805393830	1.28595e+16		1.03161e+16	1295266313342190		1.28567e+16	1.23931e+16		-3843750985492980	918042124494207
	-4963288069475440	8601461161540260		613633346285067	7709767902410120		7110450575760080	1.174e+16		700639304300394	1.19935e+16		8106299072781680	1.26062e+16		1.23541e+16	1.25792e+16		3.57003e+16	9584129210322810		4.19922e+16	992753896337808		6601730455893440	1.29586e+16		9859942639066390	1.30731e+16		1319270286136520	1.24655e+16		-3.76955e+16	9267211771081380
	-1.75833e+16	8761021433226570		5138903564819970	7776859094981190		7562395769761060	1.18303e+16		7025874012475540	1.21008e+16		882333481094822	1.27136e+16		1216617625551230	1.26728e+16		3840723826266460	9650431584314720		4.53182e+16	1.00121e+16		6663167979269460	1305533695511650		9480092219971040	1318494833906440		1.34485e+16	1.25426e+16		-3610402481811700	9361903547678600
	1.82065e+16	8812379261748020		-3739330727069440	7839712655833500		8024821219031470	1.19094e+16		7055245569732710	1.2215e+16		9351389225608250	1.27795e+16		1.19051e+16	1.27747e+16		4157806857579870	9729322719743330		4.85116e+16	1008001120219890		665497927699379	1.31551e+16		9113663886100880	1.33021e+16		1361410832387600	1.26203e+16		-3.04792e+16	9460057590432740
	2135218723963260	8830198294091030		-2.36367e+16	7909161446797280		8507010446740130	1.198e+16		7100642783652580	1.23338e+16		9924021596973990	1.28506e+16		1158970543060610	1.28797e+16		44854499059088	9797257275251710		513623676430758	1.01429e+16		6697917134775690	1.32566e+16		8803089856384670	1341269130791860		1.36854e+16	1.27028e+16		-2332985380714230	9540904026562440
	2.83894e+16	893139927519462		-9850279524016970	7975660301922300		8982104146988970	1.20337e+16		7245339779717680	1.24692e+16		1.07183e+16	1.2937e+16		1.12493e+16	1.29966e+16		4.71155e+16	985301413537329		5398907560721730	1.02091e+16		6857040157743530	1.33572e+16		8503710202477350	1.35264e+16		1.36651e+16	127881863744549		-1741932837593160	961911869611037
	2.61964e+16	8939865219107360		-3.46198e+16	8035257321425620		909595695768592	1.20429e+16		745363279106108	1.25868e+16		1.15352e+16	1.3005e+16		1.09494e+16	1309935769212410		4941222282815560	9930222327977970		5.69164e+16	1.0283e+16		7116904891631010	1345650632526880		8178562323389440	1.36335e+16		1.35457e+16	1.28783e+16		-1097911659373090	9711209164291290
	1.28853e+16	9093484391885340		-9465203759560120	8109174117649810		9262688213772320	1208405283796570		7825118529142030	1.27165e+16		1.19451e+16	1.3033e+16		1.0609e+16	1.32152e+16		5.23054e+16	1.00057e+16		5.97588e+16	1.03476e+16		7484427670324030	1355526808146430		7839051497045600	1.37523e+16		1.33561e+16	1.29756e+16		-450487040780364	9806843934057180
	1.33518e+16	9161570009335360		-1.10429e+16	8179089275765690		9419658210568270	1.21663e+16		8221296643243540	1.28141e+16		1.24022e+16	1.30673e+16		1028534682922390	1331794690275400		5439153935358310	1.00597e+16		6197719386855900	1.04035e+16		7932889891164380	1365207831000970		7504154293385660	1.38576e+16		1.31472e+16	1307345231388030		1.35082e+16	9930913869244930
	256856518076976	9271483902906480		-7346676792175260	8248197614591700		9674295965385940	1228443566272290		8562502162864730	128978162428997		1.30834e+16	1311527832131130		9896227305163260	1344212007076480		5603357341353010	1.01271e+16		6377828822526470	1.04684e+16		8456376965524750	1.37487e+16		7214467496082500	1398339481532310		1.29249e+16	1317133477641040		3763065334423120	1.00212e+16
	3769247160548900	9322433212386210		-3171393311154850	8306844728176800		1.00763e+16	1.23908e+16		9178103999812670	1.30202e+16		1.34551e+16	1.31365e+16		9606527415403090	1.35545e+16		5714368617225710	1.01942e+16		6595291551798970	1054722374841320		9083217958332080	1.38439e+16		703860985110199	1.40812e+16		1.26953e+16	1.32684e+16		4750096210368030	1.00633e+16
	2.93845e+16	9332384985049160		-3825163816210210	8369052982592110		103256999721382	1.24434e+16		9768968052923210	1.31061e+16		1399144615217530	1316558315175690		9351935117667730	1.36593e+16		5744632538709540	1.02679e+16		675967433653419	1.06062e+16		9726825413226440	1.39359e+16		6.71128e+16	1419770035163720		1.24139e+16	1.33617e+16		7067080963805620	1.01732e+16
	6100910811818230	9566636736464730		-808900883030526	8434859670278190		1.06215e+16	1.25173e+16		1.04021e+16	1318149433267160					9044819963348800	1.37608e+16		5.80798e+16	1.03625e+16		690841969726153	1.06786e+16		1.03395e+16	1.40284e+16		6.48962e+16	1431054812954430		1.20277e+16	1.3466e+16		1032860299111320	1.02731e+16
	689556877486163	9585628526997890		-1.30011e+16	8503365121874860		1.08708e+16	1.25826e+16		1091402019261690	1323268707725330					866986187692201	1388753701938880		5.92186e+16	1.04361e+16		7033611726833230	1.07469e+16		1.09425e+16	1.41205e+16		6321058772574030	1.44185e+16		1.16416e+16	1.35741e+16		1.28035e+16	1.03348e+16
	9661026040780820	9625363075231100		-2191641398127120	8567699175654530		1.12121e+16	1.26675e+16		1.12706e+16	1.32676e+16		1.45383e+16	1317473886075150		838584884561986	1.39979e+16		5974586334849360	1.05045e+16		7106789199483700	1.08159e+16		1.14773e+16	1.4211e+16		6118434838116680	1452460591587670		1.13117e+16	1.36794e+16		1548822162883950	1.04019e+16
	1.24265e+16	9665097623464320		-3.25742e+16	8646734120436610		1.1476e+16	1.27232e+16		1.16284e+16	1.33096e+16		1.46443e+16	1318176025480700		8124884568406900	1.41159e+16		5.99535e+16	1.05903e+16		7150439705051690	1.08985e+16		1.19235e+16	1430301280726970		5860888538801260	1.46344e+16		1101816901134460	1.37795e+16		1.86909e+16	1.04742e+16
	1334814703576240	9738562041664540		-3.92897e+16	8715644579517510		1.17209e+16	1.27817e+16		1210032675239640	1.33685e+16		1.47094e+16	1.31904e+16		7928036089726540	1421938292480110		6034726092537530	1.06715e+16		7168885236945460	1098039345225750		1.23156e+16	1.43954e+16		5645782933075780	1.47462e+16		1.07002e+16	1387814030728110		2153148080877450	1.05324e+16
	1.19036e+16	9771118888627500		-5052536944831860	8788988281769580		1.19551e+16	1284370363736880		1.24267e+16	1.3407e+16		1.47066e+16	1.32372e+16		774659864189494	1.4328e+16		6.07387e+16	1.07512e+16		7193482020476410	1.10752e+16		1.2648e+16	1.44875e+16		5.35299e+16	1.4848e+16		1.03302e+16	1398107539419770		2.55507e+16	1.06006e+16
	1002242314156400	1.00056e+16		-5752567154630720	887474288548897		1.21639e+16	1290525594784350		1.2831e+16	13458780993775		1.45882e+16	1.32991e+16		7586999777104970	1.44207e+16		6099976350140730	1.08296e+16		7235743325325370	1.11644e+16		1290325167465410	1457980430979460		5019443669938000	1.4972e+16		9927144272054940	1408731396825670		2.66982e+16	1.06169e+16
	2643551521007270	1028386981216730		-5495213944594480	8951579407618000		1.24067e+16	1.29767e+16		1313694922493920	1.34946e+16		1431281550890600	1.33904e+16		733890612858587	1452316001600720		6.08773e+16	1090833813561220		7298064345353680	1.12599e+16		1.30652e+16	1.46725e+16		4861011029026300	1.50787e+16		9578144177721340	1.42e+16		3.01463e+16	1.06766e+16
	4779766480812480	104234285544415		-3.83747e+16	9030602286687490		1261438241990560	1.3031e+16		1.33211e+16	1.35203e+16		1.39346e+16	134944802289858		7053652634181890	1.46383e+16		6041885209615500	1.09954e+16		7409480747095670	1.13571e+16		1.31332e+16	1.47663e+16		4686207191854820	1.51885e+16		93111165322619	1.42955e+16		3.04794e+16	1.06805e+16
	5054498581514930	1.04242e+16		-2.15824e+16	9086761891373570		1.2788e+16	1.30829e+16		1.35618e+16	1357538514067330		1.34969e+16	1.36368e+16		6816310966852000	1.47484e+16		5979804884049560	1.10841e+16		7580756894322130	1.14521e+16		1.31203e+16	1486096094518150		4588152002005360	1.52982e+16		897668433359933	1.44001e+16		3.30557e+16	1075404116715730
	5329230682217380	1042505629259920		-7764597467650760	9151332719557120		1.29621e+16	1.31405e+16		1.38425e+16	1363555056731830		1.32669e+16	1.37291e+16		6.57803e+16	1.48531e+16		5.89464e+16	1.1179e+16		7781446771944350	1.15415e+16		1.30609e+16	1.49569e+16		4426436667181460	1539682505220400		867021401798702	1450671075965410		3461466406337760	1.07976e+16
	5603962782919820	1.04259e+16		1.35967e+16	9221374292589440		1307438431861440	1.31813e+16		1399210004730720	1.3665e+16		1.29834e+16	138259625788155		6324692424074600	1497097666831700		5841432879044670	1.12846e+16		8026643329135200	1.16365e+16		1300220554150040	1505279404356100		4195488536499520	1.55136e+16		842142535924704	1.46085e+16		3739744283545210	1.08752e+16
	5878694883622270	1042668403075690		2.82208e+16	9271284592686360		1.31394e+16	1323465842415540		1.41113e+16	1.37146e+16		1.26595e+16	1.39501e+16		6.17579e+16	1508307603630470		5859365253047930	1.13886e+16		8436454931443320	1.17422e+16		1.29108e+16	1.51476e+16		4034830734449080	1561853556969500		8179458152778850	1.47066e+16		3965138571858480	1.09238e+16
	6473559425883370	1.04815e+16		3.91735e+16	9339444234647880		1.31475e+16	1329001012702960		1.41867e+16	137760972463849		1.24754e+16	1404356403450610		609246546991025	1.51741e+16		6009032718661900	1.14981e+16		8951154997638440	1.18306e+16		1.27777e+16	1.52438e+16		3864991326753320	1.57308e+16		7905529476046940	1480798648279650		4109410471221600	1.09553e+16
	7134228778529690	1.05375e+16		5358182684559160	9408358589091750		1.30755e+16	1.33562e+16		1426718030707190	1.38503e+16		1.23058e+16	1.41214e+16		593714627527763	1.52621e+16		6266559191046120	1.15948e+16		9427453480681760	1.1898e+16		1.26429e+16	1.53395e+16		3.73955e+16	1.5838e+16		7650244971380260	1.49133e+16		4225302917396500	1099692091472700
	7686719644558920	1.05815e+16		6838342757704710	9471791020700560		1.28964e+16	1.3436e+16		1.43519e+16	1.39057e+16		1.20413e+16	1421366212835710		5674812695122260	1.53716e+16		6588582429960800	1.16867e+16		9947879545594220	1.19661e+16		1.24447e+16	154341228727167		3.70405e+16	159493708542753		7458122358129090	1.50129e+16
	8447459881039800	1.06367e+16		8308776567729760	9537863175491330		1.26425e+16	1.35518e+16		1.43833e+16	1.39494e+16		1.17191e+16	1.43278e+16		5425348070634800	1.54822e+16		7023432686447540	117807466045402		1.05064e+16	1.203e+16		1.21367e+16	1.55307e+16		3680941143685400	1.60464e+16		7273368158733100	1.51079e+16
	8984592482803780	1.06683e+16		9906280999451400	9604765852586640		1.25096e+16	1363996984544360		1429710393162590	1.40089e+16		1.14644e+16	1442388507847670		5165628155127830	1.55875e+16		7515107009634210	1.18651e+16		1.10061e+16	1208114388362870		1.17978e+16	1.56292e+16		3.57228e+16	1.61536e+16		7046428136559570	1.52048e+16		4727481687199280	1.10485e+16
	9211197982423980	1068048117266280		1.16095e+16	967150475482894		1237600669232570	1370994596963570		1.40903e+16	1.41069e+16		1.11952e+16	1452696706663340		4.90904e+16	1.57117e+16		8095700001931960	1194785337949920		1.1457e+16	1.21267e+16		1.14601e+16	1.57271e+16		3.4888e+16	1625836245149180		6.78982e+16	1530649366251540		4.64913e+16	1.11915e+16
	950358421940406	1.07034e+16		1.40378e+16	9741802714227880		1.21455e+16	1.38094e+16		1393730087781410	1419052464004180		1.09598e+16	1.46205e+16		4.74425e+16	1.58122e+16		8701220228543800	1.20214e+16		1.18997e+16	1.21729e+16		1.12005e+16	1.5827e+16		3.36249e+16	1.63609e+16		6.53987e+16	1.5409e+16		4869128660648270	1.13436e+16
	9944595491144440	1.07482e+16		1.66152e+16	9800211938164190		1.19611e+16	1389402185684		1376609567549860	1.4265e+16		1.07072e+16	1.47108e+16		4540533344858210	1.592e+16		9343570137112950	1.2091e+16		1.23513e+16	1.22191e+16		1.09991e+16	1592194478036660		3.18646e+16	1646894273981840		6319869594301900	1.55134e+16		4985205246945200	1138443571732900
	1.07997e+16	1.08203e+16		1.89163e+16	9855735979816920		1.17551e+16	1.39748e+16		1349894438391620	1436155167684370		1039794523258520	1.48147e+16		4.36614e+16	1.60354e+16		1000539789353340	1.21553e+16		1.2721e+16	122553204327235		1.07416e+16	1.6019e+16		3050124216564970	1657759544353180		61757444600423	1.56154e+16		5120015605515530	1.14524e+16
	1114781606267760	1084129402483110		2.06126e+16	9912149222825230		1.14593e+16	1406193171440780		1.32528e+16	1.44587e+16		1.00882e+16	1.49141e+16		4.24839e+16	1.61368e+16		1.0654e+16	1.22135e+16		1300079709135090	1.22864e+16		1.04911e+16	1.61156e+16		2.9454e+16	1668291604409850		6080595064508780	1570864321909490		5.33028e+16	1153798207790370
	1.13436e+16	1.0855e+16		2.24107e+16	9980826241568330		1.10225e+16	1418305897527520		1.30421e+16	1.45394e+16		9729473050733560	1.50267e+16		4.13015e+16	1.6241e+16		1.13672e+16	1.22707e+16		1.32631e+16	1.23265e+16		1.01634e+16	1.62113e+16		289492662338034	1.679e+16		5948968822747180	1.58009e+16		5535221899401830	1.15985e+16
	1.17846e+16	1090013699985340		2.48251e+16	1.00475e+16		1.0663e+16	1.43018e+16		1275674426461350	1.46314e+16		9395944560514660	1.51409e+16		4023953624383040	1.6343e+16		1.18878e+16	1.23085e+16		1.35383e+16	1.23767e+16		9748301861154740	1.63109e+16		2.8162e+16	1.68874e+16		5801371869745550	1590126980413150		5671552569164730	1163819967323670
	1250089868138460	109627539649148		2.72045e+16	1.01045e+16		1.03974e+16	1439156980583550		1.24339e+16	1.4734e+16		9110808612473480	1.52432e+16		3915817690817130	1.64446e+16		1.23937e+16	1.23485e+16		1378794294821150	1.24211e+16		9505912443277980	1.64122e+16		2.64641e+16	1.69953e+16		5721156716983700	1.59975e+16		5.8133e+16	1.16923e+16
	1.30705e+16	1.09994e+16		294594486956137	1.01623e+16		1.00411e+16	1.45012e+16		1.21408e+16	1.48314e+16		8823807862218220	1535196574925130		3832927522314940	1655011718163070		1.27945e+16	1.23832e+16		1.39279e+16	1.2453e+16		936132742657739	1650571539380240		2527974599440810	1.71031e+16		5647821923891870	1608424687049150		5979436785077170	1.1757e+16
	1.34017e+16	1.10176e+16		3132161934504560	1.0219e+16		9696160191210870	1.46187e+16		1.18554e+16	1.49242e+16		8583422765529260	1.54491e+16		3770597572498810	1.66422e+16		1.31256e+16	1242185583415370		1.40425e+16	1.25108e+16		9096567228663760	1.66022e+16		2.50532e+16	1720855536494560		549992804673435	1617522550914180		6137495532270650	1.18132e+16
	1.36836e+16	1.10347e+16		3340566006748260	1.02839e+16		942636812697008	1.47209e+16		1.15311e+16	1.50205e+16		8321400890855590	1.55415e+16		3650095877740190	1673792409641830		1.34772e+16	1.24778e+16		1.41307e+16	1256251528149430		8852903879376450	1.67006e+16		2.45249e+16	1730399373741860		5313338624618780	1627352037651420		6274595257837320	1.18648e+16
	1432599816162280	1.10702e+16		3588859619606280	1.03431e+16		917162288626211	1.48239e+16		1.11634e+16	1.51311e+16		7980762018268660	1566052449901130		3496566694440590	1.68472e+16		1.38493e+16	1253841230485860		1.41489e+16	1.26113e+16		8639962314129630	1.67964e+16		2.27402e+16	1740868413139520		5152578491288550	1.63714e+16		6476036203892200	1.19293e+16
	1443666978264850	1.10725e+16		3748865767630020	1.03892e+16		8948743285106530	1491863459506480		1085108349609370	1.52343e+16		7716974995640230	1.57706e+16		3362918486873020	1.69531e+16		1.42062e+16	1.25942e+16		1.40693e+16	1.26785e+16		8394741641490380	1.68935e+16		2.12149e+16	1.75172e+16		5.02337e+16	1646645413703460		6563542542566350	1.19509e+16
	1.45473e+16	1.10748e+16		3856101044895610	1.04517e+16		8711349463011350	1500980449831250		1.05583e+16	1.53293e+16		7502098516570670	158611028019208		3.26468e+16	1706517648683150		1.46105e+16	1.26516e+16		1.39716e+16	1.27574e+16		8172868990574710	1699094515853870		2004686807966300	1.762e+16		4896248101605990	1.65581e+16		6.61341e+16	1.19854e+16
	1464580616670710	1.10808e+16		3.95659e+16	1.05171e+16		8411003850947260	1.51148e+16		1.02321e+16	1.54375e+16		7229554049797090	1.5965e+16		3.25618e+16	1716904023004470		1.49537e+16	1.26935e+16		1.39201e+16	1.28242e+16		8014963997760370	1.70879e+16		1.89853e+16	1772599700689750		4740364222662870	1.66514e+16		6.64511e+16	1.20645e+16
	1.47557e+16	1109655424414210		4096687847373700	1058539899086690		8115200260730560	1.52299e+16		9955841659122640	1.55364e+16		6934298507004260	1.60743e+16		3279738953727870	1725680892352980		1.52131e+16	1.27285e+16		1383694595306030	1.28795e+16		7856251332907560	1.71825e+16		1822844435643280	1.78278e+16		4.57582e+16	1.67476e+16		6683736487713280	1.21524e+16
	147932199634224	1.11211e+16		4272073766356970	1.06474e+16		7903784574622030	1.53305e+16		9690182121602110	1.56345e+16		6659109199170680	1.61979e+16		3256445178867840	173432148590832		1538786423175910	1.27649e+16		1.36367e+16	1.29546e+16		7652359717964830	1.72787e+16		1.72212e+16	1.79295e+16		4424261688241690	1.68419e+16		6828477002453860	1.22553e+16
	1.477e+16	1118997916596440		4465149693960560	1.07052e+16		7726886602939310	1.54178e+16		943745682092076	1572957482302630		6.4809e+16	1.6292e+16		3.19963e+16	1744182703729080		1549800722590460	1.28125e+16		1.33956e+16	1303391762812980		7383398729388000	1.73743e+16		1.58653e+16	1.80325e+16		4269656400191120	1693550989390900		6912423886585870	1.22975e+16
	1.4757e+16	1.12402e+16		4581787414506510	1.07542e+16		7510158568593620	1.55052e+16		9173209078548850	1582266370354990		6305642611905400	1.63969e+16		314537240758063	1.75354e+16		1.55104e+16	1.28568e+16		1.31288e+16	1.31206e+16		7120593395813060	1.7474e+16		1.47725e+16	1.81384e+16		40955067705347	1.70297e+16		6987162478661300	1.23645e+16
	1.47371e+16	1.13056e+16		4.68129e+16	1.08196e+16		7224610117705110	1.56125e+16		8873005912964390	1.59278e+16		6172486263333270	1647698548314150		3.09704e+16	1.76324e+16		1.53642e+16	1.29195e+16		1.29031e+16	1.32067e+16		7003846679937490	1757102940398240		1.39805e+16	1.82384e+16		3931330160009000	1712831978509190		7077561183389150	1.24461e+16
	1472901669520270	1.135e+16		4.73624e+16	1087356784811610		695961761151245	1.57158e+16		8601235545178800	1.60284e+16		5956395773351610	1.65721e+16		3.00677e+16	1771592545524850		1.51018e+16	1.29952e+16		1273373264332090	1.32811e+16		6932396100392470	1.76655e+16		1.24411e+16	1.83389e+16		3.8105e+16	1.72213e+16		7197711229000610	1.25254e+16
	1.46809e+16	1.14053e+16		4740179910216960	1.09424e+16		6689098270272170	1582082568367650		8331486379163290	1.61287e+16		5.71005e+16	1.66942e+16		2.8604e+16	1.78292e+16		1.47797e+16	1.30774e+16		1.25473e+16	1.33508e+16		6792917759111480	1.77597e+16		1082946002915520	1.84469e+16		3689228335534120	1.73121e+16		7281339992507520	1258439643569150
	1.4599e+16	1.14482e+16		4784953511058680	1.10123e+16		6411706202036140	1593235703391930		8069225517896930	1623650839612320		5568664098999120	1.67948e+16		2830966137984290	1.79284e+16		1443926723753560	1.3164e+16		1.22955e+16	1343083681410740		6609540092471140	1.78565e+16		9864826935673310	1.85491e+16		3548592338303590	1.74032e+16		7349758492594940	1.26665e+16
	1.43587e+16	1.152e+16		4.84018e+16	1.10735e+16		6189880468481890	1.60486e+16		7869036426952600	1.63345e+16		5468622397482510	1688139392184300		2.7767e+16	1.79997e+16		1.4112e+16	1.32482e+16		1.2053e+16	1351377073368250		6516447309739250	1.79534e+16		862472468395115	1865041228992500		3.36859e+16	1.74946e+16		7538029612640680	1.2787e+16
	1.40844e+16	1.16077e+16		4855815913610900	1.11365e+16		6032787205265020	1.61341e+16		7730444312978470	1.6428e+16		5.34555e+16	1.69593e+16		2.55238e+16	1.81022e+16		1.37473e+16	1333345793440280		1.18236e+16	1.35805e+16		6482316664124120	1.80468e+16		7456364010072640	1.87561e+16		3.14597e+16	1759212448548110		7722781401607670	1.28716e+16
	1.38905e+16	1168376534565470		4845140485911830	1.12055e+16		5843730657172890	1.62491e+16		7631739127917050	1.64892e+16		5150083834018950	1.70636e+16		2.35596e+16	1822239911344770		1.33657e+16	1.34362e+16		1146019064390610	1367481999044970		6.37193e+16	1.81398e+16		675233936951303	1.88575e+16		2925791823577570	1.76923e+16		8045552413747610	1.29812e+16
	1.368e+16	1.1747e+16		4862026796680320	1.12773e+16		5770545802386230	1.63403e+16		738526005175444	1.65737e+16		501013303149567	1.71688e+16		2.20749e+16	1831051294634560		1.31435e+16	1.35232e+16		1.11633e+16	1376227742010170		6154600691633390	1823453616810270		5861486168027470	1.89579e+16		2.68606e+16	1779373018496400		8509307817586060	1.30831e+16
	1339749439773160	1.18553e+16		4.86798e+16	1.13414e+16		5704489652091290	1.63989e+16		7032817595746510	1.66934e+16		4.91237e+16	1.72379e+16		2.01962e+16	1843363049858590		1297866462829640	1359874397960110		1.09041e+16	1.38423e+16		5.9109e+16	1.83312e+16		4724909199537450	1.90606e+16		2.77125e+16	1.79171e+16		8865758716170720	1.31437e+16
	1.33233e+16	1.19245e+16		4812276621371430	1.14149e+16		5489441807710210	1.64927e+16		678445580484433	1680321065865360		4713048495328450	1.73391e+16		1.90734e+16	1.85273e+16		1.28024e+16	1.36751e+16		1062154276103800	1392035646260860		5678298300090710	1.84269e+16		3655249271248700	1.9164e+16		2899066489234770	1796701782278100		926061382087248	1320392978073950
	1.32601e+16	1.19671e+16		4.89326e+16	1.1505e+16		5220833809396170	1.66094e+16		6602900995290170	1689030230963950		4516946455284360	1.74436e+16		1.81376e+16	1.8643e+16		1.26238e+16	1.37512e+16		1027593823618100	1.40107e+16		5421050408369280	1852312481991920		3013378671927690	1926787757580360		2.8278e+16	1.80545e+16		962560647578807	1.32543e+16
	1.30272e+16	1.20344e+16		4997689988568070	1.15643e+16		5.00977e+16	1.67274e+16		6402782720619170	1.69907e+16		4375659883288340	1.75508e+16		1792559223001590	1873113954076420		1.24297e+16	1.38242e+16		9949092272551280	1.41011e+16		5.18379e+16	1.86204e+16		2.57539e+16	1936794629837820		2.73292e+16	1.81432e+16		1.00472e+16	1.33064e+16
	1.26625e+16	1.2139e+16		5114047511638450	1.16419e+16		493087036662636	1684039212483630		6224238746998580	1.70733e+16		4.27501e+16	1.76181e+16		1726859049320220	1882319441326670		121760783851031	1.39029e+16		964567693578786	1418917661939990		5.0062e+16	1871681180612430		2220804460434200	1947046056705330		2600527695503580	1823230985260650		1.0262e+16	1.33323e+16
	1239661824531750	1.22434e+16		532689873695815	1.17182e+16		4917626609671280	1.6904e+16		6001995929118660	1.7185e+16		4052801300614510	1.77278e+16		1.6275e+16	1.8923e+16		1.19076e+16	1.39901e+16		9355154192118280	1.42782e+16		4870468162717360	1.88125e+16		2173516694248770	1.95707e+16		2.45932e+16	1.83286e+16		1.08242e+16	1.34005e+16
	1.22024e+16	1.23292e+16		5619366342496630	1.17873e+16		4852535535754850	1.69871e+16		5.88765e+16	1727211890557190		3870530296265580	1.78406e+16		1.57231e+16	1.90287e+16		1.16767e+16	1.40671e+16		9110026581849810	1.43666e+16		4764260212543430	1.89077e+16		2.33631e+16	1.96705e+16		2353050603520680	1.84198e+16		1.15039e+16	1.34596e+16
	1198064854536640	1.24362e+16		5918056509231950	1.18478e+16		4788846742434920	1706824441917280		5772937645037560	1.73398e+16		3769084176578390	1.79393e+16		1.52062e+16	1.91121e+16		1.14118e+16	1.41526e+16		8908337668885730	1.44396e+16		4662379101689560	1.90023e+16		2.29902e+16	1976742431930900		2254734504522590	1.85115e+16		1.20653e+16	1.34914e+16
	1197924204025570	1.25695e+16		6.20976e+16	1.19084e+16		4707976465114940	1.71426e+16		5546106158593110	1.74352e+16		3669121709519960	1.80115e+16		1.41001e+16	1.9218e+16		1.11971e+16	1423752221561360		8642817307585980	1.45228e+16		4543640926914500	1.90972e+16		2.19475e+16	1.98688e+16		2.17625e+16	1.86021e+16
	1222472004582300	1.26602e+16		6549143172283990	1.19733e+16		4579170946673840	1722910789878300		5307898990298220	1.75398e+16		350419465574887	1.81291e+16		1.35931e+16	1.93222e+16		1.10374e+16	1.43107e+16		8361896111390020	1461072457526610		4464160896152150	1.91927e+16		2503043885068530	1.99671e+16		2122828529728280	1869029282256630
	1.24229e+16	1.2708e+16		6.81045e+16	1.20286e+16		4438556098962930	1731735603984540		5117529038204830	176421489100873		3.41255e+16	1.82175e+16		1335306941747380	1.94123e+16		1.0845e+16	1.43823e+16		8095692388205950	1.46982e+16		4413343003644110	1.9286e+16		2.31859e+16	2006197662165170		2024032773570980	1.87722e+16		1.23125e+16	1349627159338730
	1.26062e+16	1.27582e+16		7241911899986670	1210762540004130		4284257352151510	174039923374075		4983314133284850	177318816731615		3321175539737730	1.83144e+16		1.28447e+16	1.9507e+16		1.05962e+16	1.44628e+16		7850488469195660	1478527673038100		4294997191507320	1.93795e+16		2.1364e+16	2.0165e+16		1.90438e+16	1.88699e+16		1253170071035180	1351098788579500
	1278439407448060	1281147503824090		7765232909494990	1.21701e+16		4092283460200990	1.74965e+16		4861152615833970	1.78137e+16		3.2385e+16	1.8399e+16		1.25774e+16	1.96068e+16		1.03525e+16	1.45439e+16		7613801823261160	1.48669e+16		4166027688311860	1.94752e+16		1.9697e+16	2.02599e+16		1.83475e+16	1895319936978600		1.25486e+16	1.35115e+16
	1.29173e+16	1.28614e+16		8170967810336310	1.22137e+16		38656708051921	1.75991e+16		4.69902e+16	1.78959e+16		3.14348e+16	1849956201681880		1.21921e+16	1.96897e+16		1.01137e+16	1.46212e+16		7343955103611300	1.49596e+16		4.06811e+16	1.95691e+16		2407726757867840	2.03643e+16		1.69361e+16	1.90391e+16		1.27796e+16	135373929195432
	1.30641e+16	1292922442458190		8557296980292310	1.22635e+16		3655734028015840	1771044738813590		4504644418979290	1800197039466650		308505607591525	185912616004379		1.10933e+16	1.97911e+16		9844535534875740	1.47023e+16		713311226177546	1.50543e+16		3948662092338170	1.96632e+16		3.23227e+16	2.04523e+16		1.51454e+16	1.91355e+16		1.29313e+16	1.35511e+16
	1320990459473730	1.29968e+16		902188343431986	1.23229e+16		3531892963893720	1.78087e+16		4.37541e+16	1.80832e+16		3.06076e+16	1.86797e+16		1.04656e+16	1.99007e+16		9569677457756670	1.47859e+16		6998617904993870	1.51324e+16		3.79705e+16	1.97574e+16		1996847644686050	2054399167824530		1.3978e+16	1923011957553810		1.29844e+16	1355532447541240
	1.33525e+16	1307430530434830		9529360110207820	1237616742778030		3412840970064010	1.78773e+16		419639060118178	1.81705e+16		3.03408e+16	1.87465e+16		1013694403384870	1.99912e+16		9305888163547880	148675454154484		6856112544598210	1521039031665660		3641462894072030	1985282974006240		700804837232726	2065452999121800		1.30768e+16	1.93165e+16		1.3083e+16	1.35721e+16
	1378262814333270	1.319e+16		9951610454609960	1.24166e+16		3.17006e+16	1.79962e+16		3991767570203070	1.82789e+16		2.95211e+16	1.88334e+16		997774762332892	2.00976e+16		9034130701315780	1.49506e+16		672970493309325	1.52947e+16		3.52042e+16	1994765318448090		6982282814850910	2.0749e+16		1189747026101680	1.94064e+16		1.31477e+16	1.35885e+16
	1.43439e+16	1.32773e+16		1.0342e+16	1.24573e+16		3.034e+16	1810929258677610		3.86033e+16	1.83721e+16		2.86383e+16	1892672182769210		1.04762e+16	2.01895e+16		8768954428597580	1503594183809490		6.64173e+16	1536347734609110		3434072237845580	2.00422e+16		-9191634958467010	2.08447e+16		1.06193e+16	1.94984e+16		1.3225e+16	1362633396158030
	1.5228e+16	1.33656e+16		1.06438e+16	1249514654940870		2969893132002230	1.81887e+16		3754039560517660	1845878123597400		2806241796357170	1.90204e+16		1.08634e+16	202723437115998		8529826936447090	15118323481633		651506261175801	1543549405341790		3.35899e+16	2.01356e+16		-6591544431811330	2.09481e+16		9880554041682670	1.95946e+16		1.32631e+16	1.36493e+16
	1.66132e+16	1344188424235230		1.09347e+16	1.25433e+16		2871327134004200	1.82759e+16		3670383374986000	1854409450897890		2779501044448160	1.9097e+16		1.09884e+16	2.03626e+16		8309842100826330	1.52011e+16		6346878213528440	1.55134e+16		3.27933e+16	2022927558394980		-7944086029108650	2.10422e+16		9771352008677800	1967947613846910		1.32543e+16	1.36917e+16
	1.6832e+16	1.34442e+16		1.12336e+16	1259329777860980		2779095687410120	1.83742e+16		3.59561e+16	1.86121e+16		2.72354e+16	1916651880140400		112974703476726	2045418379733750		811330024444157	1.52786e+16		6157940868824300	1.55983e+16		3.15276e+16	2.03221e+16		-1.31598e+16	2.11399e+16		9487936065102750	1.97625e+16		1322786317091860	1.37544e+16
	1.70507e+16	134464579758712		1.14944e+16	1.26359e+16		2.72331e+16	1845509001151540		3445001327668700	1.86901e+16		2592588377677370	1925573305157090		1.14909e+16	2053399633537510		7908511409044090	1.53576e+16		6007505133338210	1.56856e+16		2.99969e+16	2041732171298480		-1.84487e+16	2.12376e+16		8956610049735730	1.98485e+16		1.32089e+16	1.3793e+16
	1726945226642820	1.34487e+16		1.16593e+16	1.26743e+16		2.64264e+16	1.85353e+16		3.2209e+16	1879052307562230		2454150377994010	1.93672e+16		1.10545e+16	2.06205e+16		7703928072877060	1.54355e+16		5914101057459780	1.57585e+16		2.88085e+16	2.05114e+16		-2238838249516330	213358916781188		8417090763246880	1.99354e+16		131357768369294	1385481233361230
	1.74882e+16	1.3451e+16		1.17454e+16	1.27253e+16		2552190853731360	1.86302e+16		3.00977e+16	1.88941e+16		2396014994127680	1.94626e+16		1.03392e+16	2.0719e+16		7484945747077130	1.55134e+16		5.79723e+16	1582627561282760		2.79254e+16	2.06057e+16		-2.25922e+16	2.14328e+16		7847968858017230	2.00205e+16		1.30758e+16	1.39183e+16
	1.77069e+16	1345331857614950		1.18069e+16	1.27837e+16		2.49516e+16	1.87068e+16		2.85214e+16	1.89988e+16		2.35984e+16	1954004028719400		9726442825784110	2.08152e+16		7248411543354880	1559475310186800		560275529097179	1.59063e+16		2678375408760230	2.06983e+16		-2.73405e+16	2.15251e+16		7182253915136020	2010697641582380		1.30405e+16	1.39648e+16
	1792568550516360	1.34556e+16		1.18312e+16	1283669843068270		2391038182280940	1.87778e+16		2772758772526740	1908463572872720		2316719527191470	1.96272e+16		9562278462991540	2091703110170660		6998297374887180	1.56744e+16		5399794341212460	1.60017e+16		2.55119e+16	2.07937e+16		-3996263400512610	2.16253e+16		635533128727325	2.01926e+16		1.29684e+16	1.40085e+16
	1.81444e+16	1345789230966830		1181598625497760	1.28992e+16		2.16732e+16	1.88793e+16		2694956208653740	1.91533e+16		2.29219e+16	1.97061e+16		9972013065578010	2.1003e+16		6.72552e+16	1576400535637170		5296135526972040	1608653989643820		2.51976e+16	2.08876e+16		-4007368931569850	2.17301e+16		5441848225582840	2.02825e+16
	1.82738e+16	1.34744e+16		1.1789e+16	1.2959e+16		1.92448e+16	1.90074e+16		2.53955e+16	1.92389e+16		2259204747104060	1.97783e+16		986295800263365	2.10777e+16		6524707017349770	1.58491e+16		5229186761491280	1615439687953140		2.51198e+16	2097916175008970		-3345554018173630	2.18199e+16		4830338879053770	2.03713e+16
	1.83398e+16	134931263830923		1.17138e+16	1302233684628030		1.83071e+16	1.91338e+16		2.34304e+16	1.93398e+16		2195561042217550	1.98565e+16		9200357533395560	2.11767e+16		6353195522964710	1592122211513110		51388972542078	1622923074124350		2.44021e+16	2.10708e+16		-36148874119251	2.1914e+16		4.25983e+16	2.04563e+16		1.3063e+16	1.40644e+16
	1842772110663330	1.35496e+16		1.16637e+16	1.30972e+16		1.86065e+16	1.92205e+16		2.19049e+16	1.94481e+16		2.12614e+16	1.99427e+16		9009820813048650	2.12701e+16		6.10805e+16	1.60031e+16		5044532318675210	1.63003e+16		2.27032e+16	2.11632e+16		-3.55626e+16	2.20148e+16		377499175456065	2054609448691770		1.21887e+16	1.42966e+16
	1.85178e+16	1.35783e+16		1.17048e+16	1.31625e+16		1.9202e+16	1.92915e+16		2.10737e+16	1.95326e+16		206695397699176	2.00153e+16		9092355015674620	2.1354e+16		5.8879e+16	1.60969e+16		4936748840504860	1637603670041790		2.05456e+16	2.12581e+16		-2699716794134650	2.21077e+16		3.76197e+16	2063157608675350		1.20579e+16	1435396071623560
	1853401976812020	1.35975e+16		1.179e+16	1.32224e+16		1.9322e+16	1934295477933520		203054075690984	1.96195e+16		1962968792159830	2.00907e+16		8630909549693370	2142784978512070		5755630628720700	1.61677e+16		4.82224e+16	1644580389015610		18825889293464	2.13528e+16		-2520171127889500	2.21967e+16		3.71498e+16	2071122644621110		1.18963e+16	1.44409e+16
	1843665954527910	1.36585e+16		1.18916e+16	1.32771e+16		1.86257e+16	1.94291e+16		1.96268e+16	1.96985e+16		1.79708e+16	2018521853946890		7074317358407740	2.15228e+16		5551639465839430	1624378967572660		4.65247e+16	1.65231e+16		1.75247e+16	2.14467e+16		-2.89657e+16	2.22943e+16		3295342185182480	2079449666058980		1.18448e+16	1.44699e+16
	1.83867e+16	1.37012e+16		1.19617e+16	1.33269e+16		1.81067e+16	1.95267e+16		1.8688e+16	1977943717925590		1.63812e+16	2.02889e+16		531919154487608	2.1629e+16		5293094087285360	1.63352e+16		4455759900326930	1.66126e+16		1633134785877500	2.15401e+16		-2967721420215910	2.23899e+16		2.81351e+16	2.0881e+16		1162422005088660	1.45503e+16
	1827418607126940	1373460736482620		1.198e+16	1.3381e+16		1817938836667450	1.96077e+16		1.76398e+16	1.98731e+16		1.52447e+16	2037995934263190		4.18263e+16	2.17358e+16		5102797819915800	1.64278e+16		4338388905763000	1.67036e+16		1.51142e+16	2.16336e+16		-3.01434e+16	2248470826353180		2644622665525290	2.09668e+16		1144377419552100	1462677010712420
	1.78816e+16	1.38228e+16		1.19698e+16	134386882631524		1808320854527220	1.96669e+16		1.67887e+16	1.99553e+16		1.42106e+16	2.04683e+16		3.79987e+16	2183095273049820		4.99032e+16	1650901367583960		4305616161081090	1677057407153760		1.43716e+16	2.17275e+16		-3.0201e+16	2.25808e+16		2.5314e+16	2.10466e+16		113096731638.44	1.46827e+16
	1.75726e+16	1.39108e+16		1.18945e+16	1.34935e+16		1745534352531770	1.97504e+16		1583400267514490	2004582456296900		1.31682e+16	2.05547e+16		3.32912e+16	2191434219016450		4912075118518300	1658921750174820		4.2327e+16	1682888159252320		1.35147e+16	2181899722950760		-2222879924226450	2.26778e+16		2.10441e+16	2.11287e+16		1.11172e+16	1.47562e+16
	1.74342e+16	1.39894e+16		1.1798e+16	1.35692e+16		1.65931e+16	1.98242e+16		1.53691e+16	2.01368e+16		1207078395141240	2.06453e+16		2.43628e+16	2.20118e+16		4.85866e+16	1666339467078010		4.07324e+16	1.69102e+16		1.21521e+16	2.1913e+16		-1.17288e+16	2.27657e+16		1.3593e+16	2.12129e+16		1.09476e+16	1482393703969250
	1.74219e+16	1.40269e+16		1.18397e+16	1363302388149210		1.52083e+16	1.99247e+16		1.49718e+16	2.01953e+16		1.1098e+16	2.07343e+16		1.72954e+16	2.21106e+16		4809564555785740	1673827060428340		3.94649e+16	1.69923e+16		1127871983229700	2200701216169860		-1.18549e+16	2.28547e+16		8761902828253470	2130384229844240		1.07755e+16	1488419196971680
	1735095400170600	1406028768405930		1186720791350160	1.36797e+16		1.38395e+16	2001572076861910		1.38893e+16	2028744845286980		1.01985e+16	2081724789688460		1.47269e+16	2.22088e+16		4774540102507740	1681168646940840		3.85214e+16	1.70597e+16		1.08627e+16	2.20998e+16		-1.27737e+16	2295311420314040		9955142049001520	2.1386e+16		1.05325e+16	149704472654989
	1.71245e+16	1412492226401110		1.19152e+16	137446811524129		1.28631e+16	2.01387e+16		1.28716e+16	2.03652e+16		895820981539682	2.0899e+16		1.96106e+16	2.22999e+16		4.74685e+16	1688170767076740		368926773138439	1712854466720220		1.06402e+16	2.21922e+16		-1.01695e+16	2304401733425180		1.21674e+16	2.14647e+16		1037664138413160	1.50362e+16
	1692040625834420	1418407214377610		1.19456e+16	1378126658860590		1.28894e+16	2.02156e+16		1.14624e+16	2046291478428580		7280777051857860	2.10088e+16		1.99159e+16	2.23658e+16		4718171175815550	1.69505e+16		3.44763e+16	1.72246e+16		1.04524e+16	2.2284e+16		-822495436776947	2313834358211450		1.05996e+16	2.154e+16		1.02309e+16	1.50771e+16
	1669380246554100	1.42376e+16		1.19275e+16	1384369892440530		1.30849e+16	2.02936e+16		1.03431e+16	2.05576e+16		6582166458732870	2111474907036770		1.22634e+16	2.24648e+16		4.65567e+16	1.70143e+16		3.29573e+16	1731516098939530		996702142061357	2.23757e+16		-2.68019e+16	2.32303e+16		3.23119e+16	2.16216e+16		9851740993709140	1.52048e+16
	1.6332e+16	1431426434692590		1189160803242760	1387426315443490		1.2657e+16	2.03425e+16		9332710132639760	2.06491e+16		5998110288941050	2.11653e+16		5.14904e+16	2255463490277770		453346223759794	1.70902e+16		3207200013698370	1.73892e+16		913756448530319	2.24682e+16		-3357986732616140	2.33182e+16		-8303559585866320	2.17062e+16		9752561191093630	1524051264722550
	1597516947572620	1.43883e+16		1156934286720320	1.39439e+16		1173941456828250	2.04724e+16		9044982140228770	2.07546e+16		4348547882785330	21294383211631		2.92515e+16	2.266e+16		4426974812192880	1.71683e+16		3.10155e+16	1.7462e+16		825131296783556	2.25614e+16		-654559390527295	2.34159e+16		-1.62884e+16	2.18001e+16		9447151618352910	153409893630784
	155730923428866	1.44767e+16		1.12673e+16	1.40161e+16		1.23916e+16	2.0546e+16		8880681201548080	208056006001411		3.91785e+16	2138914821968190		2.68592e+16	2.27329e+16		4329656816071790	1.72366e+16		2.97688e+16	1.75438e+16		7725913135008790	2265484762216310		-3569243844013880	2.35086e+16		-1.28273e+16	2.18832e+16		9251524583881140	1.54015e+16
	1.5259e+16	1.45631e+16		1105763987534790	1.40837e+16		1.25421e+16	205808216233755		831657443501786	2.09123e+16		3841323242523970	2.14721e+16		-5614961812896180	2.28273e+16		4185255361150270	1.73124e+16		2885419683350060	1.76239e+16		8123887729483990	2.27479e+16		3721249330488220	2360099514075470		-1.2823e+16	2.19512e+16		8930536806650700	1.5514e+16
	1.5068e+16	1.46348e+16		1.0868e+16	1.41342e+16		1131516857046810	2066667981174640		8445207450093990	2098308747928620		3524832063428610	2154379508654200		-6470436670167060	2.29333e+16		4.04166e+16	1.73919e+16		2808738118757610	1.76948e+16		9192067228242730	2.28385e+16		797245701947836	2.36875e+16		-2381775507986030	2203506959334820		877149543078067	1.55821e+16
	1.49368e+16	1469266457914970		1.05163e+16	1.42064e+16		1.01041e+16	2.07747e+16		8257716640170060	2.10487e+16		3683360407835130	2.1652e+16		-6440383316572780	2.30041e+16		3903711659401860	1746504017386600		2720031050637240	1.7772e+16		9893183922227410	2.2928e+16		1.3108e+16	2378142521702920		-3019161706692210	2.21275e+16		860099999116838	1.56566e+16
	1.47985e+16	1.47518e+16		1021141340854320	1.42772e+16		9695535408919910	2.08606e+16		789591083808644	2.11353e+16		3882916464416730	2169327461498090		-1.01305e+16	2310521714229900		3.74402e+16	175462082748943		2634882149209050	1.78442e+16		1.00938e+16	2.30188e+16		9093369617010700	2.38632e+16		-3098178149365840	2.22046e+16		8449468099884330	1572258177431460
	1.46717e+16	1.48118e+16		9936567385990330	1.43402e+16		9565140536359350	2.09335e+16		7471231220959230	2120209537130390		3.37605e+16	2.17818e+16		-8169150088965010	2319220941356880		3603414911001130	1.76238e+16		2.52765e+16	1.79206e+16		1052754701368680	2.31098e+16		2.15633e+16	2396669110747390		-340867932029174	2.22849e+16		8273974300150110	1.57953e+16
	1458402992310690	1.48635e+16		9615166871901570	1441053586155210		8933890657431170	2.09877e+16		6838970141907340	2129891173180310		3.07337e+16	2.18682e+16		-6713671293950370	2.32731e+16		3468122843596280	1.7703e+16		2430548475399270	1.80025e+16		1.05703e+16	2.31983e+16		7119827243198270	2.40548e+16		-3901872359964500	2.23648e+16		8090678496722990	1.587e+16
	1.45064e+16	1.49038e+16		928619258083883	1447693823973250		6962034287014280	2.1097e+16		6845732146860810	2.13757e+16		2.87098e+16	2194653553140270		-8153862649920880	2.33564e+16		3.35853e+16	1778108729960320		2.34492e+16	180734499375287		8662156947788320	2.32883e+16		1.09657e+16	2.41453e+16		-4399723298400630	2.24489e+16		7887815895793250	1595016048047340
	1435658853601780	1.49473e+16		8921879115401070	1.45573e+16		5.2522e+16	2.12022e+16		6635899696058040	2.14322e+16		2.58018e+16	2.20267e+16		-1.23748e+16	2.34433e+16		3.26835e+16	1785363191503570		2228912103008080	1.81562e+16		6939611396003650	2.33847e+16		1293285957974840	2.42329e+16		-4789298704188120	2.2529e+16		7737828712637080	1.60525e+16
	1.40724e+16	1.50115e+16		8657749367834080	1.46257e+16		4.09688e+16	2.13257e+16		5743618868048750	2.15171e+16		2337334993419660	2211232588871920		-1.62943e+16	2.35355e+16		3.172e+16	1.79258e+16		2173718622890460	1.82441e+16		6484967497886620	2.3475e+16		1.11451e+16	2.43232e+16		-5220538435734140	2261097132563000		7725716808946010	1.6081e+16
	1.37691e+16	1.50763e+16		8433512600411380	1.46995e+16		4858842166163250	2.14349e+16		4887634269995220	2.16031e+16		2413307106797210	2.21932e+16		-2.28106e+16	2.36183e+16		3.05351e+16	1799640420287040		2.16524e+16	1830817098426300		5671417180174460	2356640084456910		818380665627429	2.44137e+16		-5791203146054930	2.26912e+16		7625480276700020	1.61292e+16
	1.34161e+16	1.51427e+16		8305963761939010	1475809066565420		6097479141172340	2.14857e+16		3.93568e+16	2.16865e+16		2.41241e+16	2.22536e+16		-2900784773830640	2.37248e+16		2890077834967410	1.80731e+16		2.1242e+16	1.83775e+16		4783447228314440	2.36577e+16		2.21862e+16	2.45044e+16		-6362426287866220	2.27781e+16		7441625116265230	1.621e+16
	129472453380231	1.5231e+16		8132108684748150	1481213528656660		6451791973445610	2.15098e+16		3.15116e+16	2.17882e+16		1.96056e+16	2233037448008650		-2.7371e+16	2.38121e+16		2717765697716120	1.81559e+16		2.0954e+16	1845495533251910		3.45367e+16	2.37489e+16		-1.68632e+16	2.45995e+16		-6036690371423640	2.2864e+16		7301013389227210	1.62698e+16
	1.25446e+16	1531466339201420		7835078551978160	1487993510831930		5385563001032340	2.15871e+16		2.99433e+16	2.18673e+16		1.45634e+16	2.2415e+16		-2600662823534230	2.38929e+16		2.57204e+16	1.82357e+16		208142659745124	1851677535975890		2.42173e+16	2.38425e+16		6708459386009450	2.46908e+16		-5675765083852250	2.29335e+16		7093088912981950	1.63537e+16
	1.2193e+16	1.53939e+16		7529993768702060	1.4954e+16		3.86708e+16	2.17013e+16		3004063352318130	2194084232145490		7781942055942760	2.2487e+16		-2.83835e+16	2.39757e+16		2441592860426830	1.83153e+16		2.02379e+16	1.8584e+16		1.79404e+16	2.39331e+16		7645523696271930	2.47811e+16		-5825770118478410	2.30141e+16		694251243593842	1643946969944850
	1.18913e+16	1.54752e+16		7283633471065380	1.50222e+16		3.1449e+16	2.18059e+16		2761248706154260	2200129353548210		-2839759340861540	2.25907e+16		-3262394607763040	2406840758957260		2332702126358250	1.83936e+16		1934460867990460	1866044649268040		1.39563e+16	2.40256e+16		1.35256e+16	2486707767121600		-552105264445341	2.30968e+16		6883598624775540	1.6483e+16
	1.16979e+16	1.55362e+16		7033234342793180	1.5088e+16		3.25863e+16	2190458879256690		1.97251e+16	2208527595699170		-7843660559883760	2.26872e+16		-3381340069431450	2416107862982260		2238395583147070	1.84691e+16		1882187641552100	1874293115116580		1593116386684880	2411588785747550		2.00334e+16	2.49579e+16		-5012115753774310	2316836786858210		6767574037973460	1.65369e+16
	1.15007e+16	1.55944e+16		6773238959295920	1516188594348580		3.82627e+16	2.19793e+16		1201195822859720	2.2171e+16		-8144693535072730	2277252814887090		-3172722531477890	2.42472e+16		214744778357774	1.85447e+16		1872174407901080	1.88066e+16		1.64828e+16	2.42056e+16		3.21036e+16	2504372265132900		-514634576119307	2.32403e+16		6578927339551420	1.66057e+16
	1.12542e+16	1.56529e+16		6590029562979630	1.52281e+16		4351657876218040	2.20466e+16		5023235774459440	2.22576e+16		-837067550119747	2.28427e+16		-3.1051e+16	2432620599071280		2.06753e+16	1.86203e+16		1.84239e+16	1.88704e+16		1.2846e+16	2.42956e+16		3220955458369630	2.51229e+16		-5676412132662670	2.33232e+16		6327525840412290	1.66959e+16
	1.08973e+16	157356258268571		6398746561161740	1.52872e+16		4783748727737860	2.21161e+16		1.2932e+16	2.23467e+16		-1.09176e+16	2292578823641030		-3414513976954420	2441329507564890		1.97804e+16	1.86913e+16		1.78203e+16	189349334667868		4843389654103130	2.43865e+16		2522042367353280	2.52191e+16		-5690295667876160	2.3406e+16		6125561424403640	1679344534143090
	1.0602e+16	1580797356689870		6.12034e+16	1.53583e+16		5048470883864810	2.21841e+16		-3.00744e+16	2.24177e+16		-8925206224294000	2.30205e+16		-3481807756428620	2450876417617900		1.89251e+16	1.87733e+16		1.68561e+16	1.90054e+16		424313728363883	2.44786e+16		324661547720503	2530951515816590		-5380784813461580	2.348e+16		6032809416308190	1.68521e+16
	1.03062e+16	1.58868e+16		587215055605016	1.54347e+16		5380672769251930	2226173271082270		-3.85863e+16	2.24939e+16		-2.92201e+16	2.30862e+16		-3076814280198610	2.45926e+16		1.83842e+16	1884096894458790		1.56179e+16	1.90783e+16		3171273658166790	2.45688e+16		3460967057095800	2538940579148930		-5429679839344270	2.3552e+16		5.92011e+16	1691459702038880
	1005172769967450	1595190795632820		5712925062269660	1.55021e+16		5872963183900330	2.23257e+16		-7269381856669910	2257558375414580		61409113620673	2.31385e+16		-2.86132e+16	2466780747708110		1.75474e+16	1.89145e+16		1.41727e+16	1.91586e+16		6400872603013650	24657932139502		3.79636e+16	2.54839e+16		-6077665024790960	2.36294e+16		5782281165550550	1698089304746770
	973241661708668	1.60401e+16		5573009498138230	1.5565e+16		6043356728727020	2.23768e+16		-1.01603e+16	2264919172251950		-1.44761e+16	2320010338114860		-3.05946e+16	2.47518e+16		1.67394e+16	1.89901e+16		1.2902e+16	1923932556689860		4451175338586860	2.47468e+16		4.27533e+16	2556127317000830		-6737104770319000	2.3715e+16		5.62247e+16	1.70649e+16
	9501373018815730	1.61129e+16		5423999645936120	1.56296e+16		5.5568e+16	2.24432e+16		-1407461936691840	2.2727e+16		-8033969934816300	2.32875e+16		-3.27348e+16	2484117132700620		1.61297e+16	1906273210741240		1.19043e+16	1.93166e+16		-3.80477e+16	2.4837e+16		2.93178e+16	2564748750938800		-6.68465e+16	2.37978e+16		555281838510342	1.71418e+16
	9295363858630670	1.61952e+16		5.27368e+16	1.5693e+16		4382574879848280	2.25238e+16		-1.87151e+16	2.28031e+16		-1.16506e+16	2337888967930230		-3461635834295130	2.49259e+16		1.54481e+16	1.91296e+16		1102425137564110	1.93892e+16		-1081827356061240	2.49283e+16		2.12173e+16	2574623476102130		-6176894197830480	2.38727e+16		5547919465441280	1.71683e+16
	9191038294654560	1.62604e+16		5103156698560410	1.57573e+16		2.81115e+16	2.26297e+16		-2622229926983430	2.2883e+16		-1175943647916010	2.34537e+16		-3.77394e+16	2.50149e+16		1.41231e+16	1.92001e+16		1.00433e+16	1946254701021820		-1.41142e+16	2.50183e+16		2.32342e+16	2.58294e+16		-5676252995714940	2394432411616940		5463999605631130	1.72096e+16
	9109682776860520	1.63149e+16		4903598758206130	1582461079520170		2215037151671430	2.27408e+16		-3.24934e+16	2.29826e+16		-1199859995384260	2.35209e+16		-3976758482863620	2.5108e+16		1.25583e+16	1.92889e+16		8873187536968250	1953783076428250		-1.84108e+16	251080074368699		2227230793833010	2.59164e+16		-5582483403827540	2.40146e+16		5264254977350960	1.72898e+16
	903925058430307	1.63789e+16		4705818411443770	1.58981e+16		2505088619522800	2.28129e+16		-3.29059e+16	2306156539452180		-1.69831e+16	2.35844e+16		-3253196672087600	2520371258985140		1.16817e+16	1.93653e+16		7762251551156410	1.96215e+16		-2464605865573880	2.51981e+16		1308889425019470	2.59997e+16		-5.86728e+16	2.40916e+16		5096010507457950	1.73591e+16
	9010793394727030	1.64187e+16		4585679563410860	1.59695e+16		2.42252e+16	2.28678e+16		-3428382365140730	2313056777351300		-2534122181010890	2368753767075570		-2617648860249610	2.52672e+16		1.08952e+16	1.94394e+16		6973420602837840	1.96942e+16		-3.07927e+16	2528858179615390		8917067394676440	2609749081637670		-5914194610906250	2417063757541590		4883836293408520	1743250061085260
	892081288690342	1.64638e+16		4.54845e+16	1.60319e+16		2.04773e+16	2296013155691480		-3.62879e+16	2.32163e+16		-2.88366e+16	2376677362089270		-2.6266e+16	2.53497e+16		1.0005e+16	195136969260497		6182087304362050	1977006633629750		-3.36936e+16	2.53791e+16		7739862800696590	2.61762e+16		-5756578608822580	2.4243e+16
	8749704800938560	1652199828687660		4500402511648160	1608283583409540		1.8009e+16	2.30253e+16		-351109564301927	2.32928e+16		-3.33541e+16	2.38489e+16		-2.62922e+16	2.54405e+16		9442994703855660	195946104276455		5077922838687410	1.98392e+16		-3.35481e+16	2.54687e+16		5322548089888350	2.62714e+16		-5843106394274740	2.43144e+16
	8545243592402130	1658936117276730		4.35564e+16	1.61441e+16		1.38699e+16	231151109733033		-3.55581e+16	2.33568e+16		-3405399127812810	2.39439e+16		-1519952786791230	2.55331e+16		902106286630729	1.96557e+16		4.21007e+16	1.99401e+16		-3.14613e+16	2.55582e+16		1.163e+16	263539354009185		-6483460227622320	2438759076080270		496445495985869	1749223171317100
	8345671237476120	1.66479e+16		4206287256831270	1621592706075510		1.21641e+16	2.31877e+16		-3579022601705110	2.34419e+16		-3.34132e+16	2.40052e+16		-9558076274052140	2558175031338330		7882495875406290	1.97312e+16		4207722648772350	199990515724211		-2859234212362540	2564699189408480		1607523587019200	2643833688685630		-7087012218320100	2447149271646030		4063590092269420	1.77747e+16
	8078640258281160	1.67284e+16		4110873881847030	1627494942561320		1099147746900990	2326527222637020		-379186872720635	2349791350747410		-3.28416e+16	2408935817872700		-1.46291e+16	2.56698e+16		6653700722629270	1.98131e+16		363546365304788	2.0066e+16		-2646085561073900	2573575078074720		1.78461e+16	2.65204e+16		-7096746198118810	2.45455e+16		4038638027631240	1.78047e+16
	7901386486098410	1.67955e+16		3939068390496190	1.63343e+16		7819984168948490	2.33249e+16		-4366549057177780	2.35981e+16		-3.27786e+16	2.41476e+16		-1.47515e+16	2.57647e+16		5892880709875300	1989658245019560		2902127261618910	2.01492e+16		-2.54211e+16	2.58244e+16		9071598510296050	266037354101982		-7338822740669460	2.46148e+16		3899944522158300	1.78606e+16
	773441434069838	1.68496e+16		3751301058006120	1.64157e+16		-2967702139310360	2341312106089480		-4011789880257230	2.3684e+16		-3.68515e+16	2.42288e+16		-1.18488e+16	2583883037040960		5600945989364350	1.99696e+16		2.75556e+16	2.02264e+16		-2746357445717100	2.59129e+16		5.04993e+16	2.6699e+16		-8355122208614600	246888770967504		3672332797595420	1.79649e+16
	7497125313840810	1.69314e+16		3.63318e+16	1.64716e+16		-745499099506116	2.35227e+16		-3.89765e+16	2373077146206710		-3.81277e+16	24318253621375		-1376881157273790	2591619618101590		5266273347935440	20040482801037		2.77558e+16	2028887338919780		-2.92756e+16	2600255592723390		1.25362e+16	2678066214167770		-9434021220300810	2477571734263670		3.56648e+16	1803008258398770
	7351126675590010	1.69878e+16		3.47351e+16	1.65508e+16		-6857403812928260	2358082062249800		-4045387085555590	2.38213e+16		-3.97909e+16	2438110450150330		-15058444804948	2600781421286950		4791544788625330	2011530352791460		2474367352453960	2035432941680120		-2881095854381910	2609105400639460		1.187e+16	2686046914697730		-9776978161863680	2485458174586940		3464957124599000	1.80918e+16
	715367905298073	1.70569e+16		34474616423.78	1661690273806010		-9408818021867860	2366002975791400		-4146410557076840	2388391673977100		-4087679825038800	2.44791e+16		-1.94334e+16	2.60799e+16		4600784808319090	2.01949e+16		1.98074e+16	2042719271690290		-2.92963e+16	2617937294873180		9546031397824880	2694937325298550		-1.00538e+16	2.49293e+16		3326078086412310	1.8144e+16
	6994239211027870	1.71296e+16		3410432883491880	1.66675e+16		-1.25778e+16	2373381543386690		-4.23913e+16	2.39745e+16		-3.79271e+16	2454440477887090		-1.69821e+16	2.61916e+16		5059555999226360	2026700101732280		1.30081e+16	2.04972e+16		-3.35773e+16	2.62675e+16		8024191091331560	2703037942720690		-1.02536e+16	2.50091e+16		3.05689e+16	1.82672e+16
	6892217333878540	1.71787e+16		3.30003e+16	1673574636843540		-1511474596498370	2.38208e+16		-4292068879660130	240365442115583		-4.032e+16	2460222581770090		-1.33035e+16	2624324068239500		5329213238713910	2.03226e+16		5175846920958210	2.05819e+16		-4.13535e+16	2635686365197370		1.84372e+16	2711735970587310		-9675876474037330	2.50873e+16		2.96586e+16	1.83493e+16
	6723927390797210	1.72439e+16		3.25379e+16	1.68046e+16		-1358228160162510	2.38941e+16		-4439008955600270	2.41258e+16		-4.15905e+16	2471292071180660		-1.80763e+16	2633575174830900		5051189467335560	2.03922e+16		2.78149e+16	2.06622e+16		-45534673017895	2.64468e+16		2230556934259400	272052112022236		-9163337373650150	2.51507e+16		2.92276e+16	1839539564250890
	6.57756e+16	1.73112e+16		3.24191e+16	1.68598e+16		-1.40553e+16	2394924080364000		-4370917643405900	2419869078731110		-3.52376e+16	2.47799e+16		-2.01604e+16	2.64235e+16		46466412283324	2.0464e+16		4845692120135730	2.07344e+16		-4321240882387100	2653552417243440		4.95596e+16	2728598836943410		-8855236922845160	2.52251e+16		2.81917e+16	1845806090697480
	6484757088004490	1736627877566190		3.20775e+16	1.69189e+16		-2135387423991700	2.40256e+16		-4346273540178840	2.42772e+16		-3.24953e+16	2482515898550400		-1.19186e+16	2651769884913550		4252369139328410	2.05385e+16		8306586749093030	2079844090677100		-4035563566288390	2.66229e+16		4.62083e+16	2.73697e+16		-8826672816037110	2.52905e+16		2.66644e+16	1.85414e+16
	6396968718400230	1.74128e+16		3108170252445500	1.69728e+16		-289603025105554	2412291732530150		-3864509668342230	2.43621e+16		-3567156741253950	2.48975e+16		-6342572659629120	2.6569e+16		4.08175e+16	2.06125e+16		1.04478e+16	2.08598e+16		-4.02158e+16	2671069694965680		2.94668e+16	2745289697369710		-886010835584793	2536899337113180		2.55808e+16	1.86397e+16
	6258116120929040	1746191643547090		2998600474274330	1.70525e+16		-3080209183328200	2420491314804210		-359923652581128	2.44164e+16		-3797959573269670	2.49909e+16		-1322522418465990	2664975863166560		4.13565e+16	2068192284044770		1076199383842560	2092378101465900		-4135700743025940	2679857292389890		2376840351990440	2753843300338300		-9182318669338240	2.54327e+16		2.49835e+16	1.86898e+16
	6023818062545620	175219100899979		2.99092e+16	1.7106e+16		-3.44587e+16	2427110494936670		-3.11774e+16	2.45073e+16		-3.79687e+16	2506457419315060		-1.12987e+16	2.67587e+16		4214261865367580	2.07474e+16		8303662506489580	2098692408666480		-4532023299385030	2688641981518250		1.00804e+16	2762213817639270		-9593170398602330	2.55183e+16		2.41834e+16	1879614653514220
	5.69931e+16	1760320566835030		2917246716773490	1716024844259880		-3.6884e+16	2.4374e+16		-2215719399503420	2457121889312440		-3.37215e+16	25152857893711		-3425001548462190	2.68185e+16		3960696596394080	2081045728189890		1882429894614	2105864131561440		-4748435391313190	2697546819827530		9816943316239810	2.7695e+16		-9647390204042870	2.55843e+16		2.45325e+16	1886667333121620
	5430032187366370	1.76791e+16		2760946109416150	172263076422981		-3385342515305490	2.4441e+16		-1460490453024280	2462081755898580		-2742431026571640	2.52092e+16		-3.51627e+16	2.68853e+16		3.37277e+16	2.08839e+16		-4.06746e+16	2.114e+16		-4494867680646060	2.70628e+16		-1.07465e+16	2778365981821370		-1.02061e+16	2566171089678310		2486714677096570	1.89038e+16
	5196686239699880	1.77495e+16		2605823109471720	1729994321410530		-3.26736e+16	2.45073e+16		-1.21502e+16	2.4667e+16		-2.41308e+16	252594520419057		-1.09309e+16	2.69697e+16		2.83559e+16	2.09563e+16		-6732757158760190	2121362021467770		-455028334698838	2714932250322160		-4.94343e+16	2786962954896530		-9904872190653560	2.57438e+16		2504312256849540	1.89543e+16
	4975740772646220	1.78207e+16		2.53073e+16	1.73714e+16		-2849662750196640	2458776767985080		-1390812317355620	2474038444136680		-2.45298e+16	2.53224e+16		-1.607e+16	2.70669e+16		2.21396e+16	2102836284087760		-8791392055352920	2.12861e+16		-5237588052277730	2723683510907190		-2767326707403790	2.79543e+16		-9346576381778240	2.58059e+16		2.5163e+16	1.90049e+16
	477540128937539	1788574377843600		2.51162e+16	1.74333e+16		-2412079969689670	2.46346e+16		-1.85241e+16	2.48096e+16		-2772730942272290	2.53933e+16		-124409312757912	2.71535e+16		1.69042e+16	2.11063e+16		-8504152601676170	2.13621e+16		-6062362016068220	2.73255e+16		3.50133e+16	2803051507637960		-9220788366636460	2587624794348300		2522066129311390	1905595774349580
	4.54616e+16	1795568051358790		2.52479e+16	1.74948e+16		-265083563942975	2.46847e+16		-2.08521e+16	2.49108e+16		-3382111423027350	2547168732524880		-6645393087188820	272236511367151		1.4325e+16	2.11774e+16		-5133163989991330	2142946528929520		-6487379314844480	2741390341087070		4.0555e+16	2.81134e+16		-9243920418848370	2594635103717070		2532427748061550	1.91094e+16
	4310198920736520	1.80334e+16		2507669604846900	1.75451e+16		-3749370540705660	2.47729e+16		-1.60059e+16	2.49787e+16		-3804246892771120	2557000221677740		-4204231256374190	2.72921e+16		1172168245863230	2.12487e+16		-2868545808639330	2.14897e+16		-6865653580914060	2.75011e+16		2.8285e+16	2.81908e+16		-93059883260416	2601906378109480		2544587510210870	1915027094514040
	4119120747591260	1.81036e+16		2.44256e+16	1.76121e+16		-4524304283168680	2.48708e+16		-1.48623e+16	2.50272e+16		-3.77807e+16	2564589173736540		-1.01605e+16	2.73639e+16		1.13459e+16	2132225920925130		-2.98788e+16	2155702751817480		-7099060913674100	2758950271081400		-9981724992235710	2.82718e+16		-939356356174105	2608946963882380		2.52572e+16	1.91857e+16
	3.92232e+16	1.81725e+16		2.41522e+16	1.76738e+16		-4596056482037480	249509348147376		-1.75515e+16	2.51102e+16		-361559719526086	2.57223e+16		-1.73916e+16	2.74674e+16		1.24174e+16	2.13864e+16		-7807047877170700	2162966395865600		-69876931652698	2767633856149860		-2.06016e+16	2836348709841050		-9622920527429000	2616219606589660		2.42401e+16	1.92478e+16
	3728214668465130	1825726083823210		2.3892e+16	1773218823882410		-4622517528494030	2.50109e+16		-140376582309978	2519249904519200		-3.37094e+16	2.57924e+16		-1.54651e+16	275518549537932		1.01644e+16	2145033716815620		1.19794e+16	2.16857e+16		-7059093028117060	2.7763e+16		-1.75716e+16	2.84469e+16		-9673880435554330	2.62375e+16		2.32657e+16	1.93471e+16
	3641450608758190	1.83231e+16		2.35131e+16	1779202777859860		-5124307926688090	2.50801e+16		-1.21277e+16	2.5237e+16		-300661272784185	2.5864e+16		-1.06592e+16	276306278878856		4.63135e+16	2.1523e+16		4.24145e+16	2.17519e+16		-7049430936957840	2.78502e+16		-1.10223e+16	2.85263e+16		-9301456383720220	2630938206384870		2.3324e+16	1939863603671950
	3557386144682860	1.83692e+16		2287630978278730	1.78507e+16		-5847225357200080	2.51693e+16		-1576914481533950	2.53137e+16		-2625638789716020	2592518426989490		-3644124981942040	2.77056e+16		2.03442e+16	2.16e+16		-3491398040531140	2.18143e+16		-7327478193123390	2793584632968940		-1.96336e+16	2860496994846310		-8998410736109130	2637473381551220		2.31822e+16	1.94273e+16
	3.36261e+16	1844667253646380		2.23046e+16	1791795799983120		-6257826262052340	2.52534e+16		-1.6547e+16	2.54014e+16		-2522930650125090	2598373312225150		1828247034066510	2777140268719480		2060373494037350	2.16645e+16		-9554382290033770	2.18948e+16		-8177737540178900	2.80234e+16		-6168544512520370	2867593719840460		-8911547634382150	2.64453e+16		2.2288e+16	1950089921741340
	3.24415e+16	1853811207302390		2190601188430420	1.79729e+16		-6456840001584470	2.53326e+16		-1.17175e+16	2.54733e+16		-2649933887077950	2606103124467350		3890355420111300	2.78423e+16		-1382177852354730	2.17292e+16		-1.42098e+16	2.19668e+16		-9033571672218250	2811127799981450		-1.41927e+16	2.87684e+16		-8866233136136590	2651485395845310		2.17898e+16	1.95655e+16
	3.27659e+16	1859788556054440		2094869957254560	1.80348e+16		-6553286116019820	2540917758478420		-7509860172052780	2.55236e+16		-2.40303e+16	2614561634600910		2.8897e+16	2.79149e+16		-6999355737752260	2.18042e+16		-1.55118e+16	2.20517e+16		-9219332388254830	2.81997e+16		-5446824184547420	2.88476e+16		-8876686840790610	2658609794165320		2134397977942330	1.9609e+16
	3.28067e+16	18622613300983		201734549896942	1810397648654730		-6471198222249980	2.54872e+16		-8197823519854950	2.5578e+16		-1.82299e+16	262085303942271		-2.15862e+16	279917661538417		-8761535547845840	2187790588611150		-9011676927591550	2.21219e+16		-916915979079063	2828550512340580		-2961115914191530	2.89201e+16		-868014705745058	2665834560584340		2025572752634650	1.96815e+16
	3.17363e+16	1.86912e+16		1958640487402520	1.81598e+16		-6140068150359660	2.55571e+16		-1.24566e+16	2565809615219840		-1.51359e+16	2625541251776660		-8694763848681200	2.80791e+16		-1.03695e+16	2.19395e+16		-3.10172e+16	2217279704391620		-8893319315111070	2837331753871180		-4978283947457660	2900291560967990		-8396741373304740	2672570058686110		1948977042284970	1.97648e+16
	3109368316187570	1.87618e+16		1.8468e+16	1822565402278670		-5948824386279350	2561340043850080		-1.47385e+16	2.57362e+16		-1.55811e+16	2.63209e+16		-1.18522e+16	2.81652e+16		-1574347440443710	2.201e+16		-2.23434e+16	2.22286e+16		-8080125130440880	2845855919458890		-8750203689316780	2907845423128230		-835906329318569	2679422231698940		1.93074e+16	1.98177e+16
	3113803797662760	1.88193e+16		17500435550483	1.82953e+16		-6005050654903020	2.56819e+16		-1.46235e+16	2581082592666770		-1.6868e+16	2639385799665360		-1.25533e+16	2824592651944190		-1.98576e+16	2.20836e+16		-4959315572376400	2229840603390330		-7.58787e+16	2854349855230130		-1.96621e+16	2.91618e+16		-8260827319424450	2.68683e+16		1.92346e+16	1.98698e+16
	3109557859089660	1.88556e+16		1.69019e+16	1.83621e+16		-6199901010476160	2574808990289850		-1435154448880270	2.58752e+16		-1770171025936190	2646585799297570		-1.02419e+16	2832757942376660		-2472765184048460	2.21471e+16		-4619129837282100	2237158418788090		-7506202004979760	2862905240171860		-2381717950545940	2924789107813380		-7531326746570000	2694044922064600		1.91914e+16	1990279721946640
	3.03932e+16	1.89125e+16		169318501451875	1.84302e+16		-683417613569891	2.58179e+16		-1.59034e+16	2594651466206530		-1.71345e+16	2653742850486550		-6258166932262820	2.83983e+16		-3.51838e+16	2.22224e+16		-7198121162464110	2.24228e+16		-7515975134511920	2871512571750330		-1.49653e+16	2932917875316210		-6662466787495110	2.70018e+16		1.86224e+16	1.99395e+16
	2.98299e+16	1.89745e+16		1.7284e+16	1848482430252930		-7643094366912630	2.59168e+16		-1.46993e+16	2602886810578470		-188700362152941	2.6593e+16		-7389603345110440	2.84653e+16		-4231346558821750	2.23085e+16		-1.40604e+16	225109314872582		-7216860679954710	2.88008e+16		-8232405065068130	2.9401e+16		-6268775849469730	2706377039727530		1.67285e+16	2.00155e+16
	2.93421e+16	1901662885425090		1.71592e+16	1.85403e+16		-7874191712234180	2.60035e+16		-9744731051026640	2.60916e+16		-2.36087e+16	2.66821e+16		-1.11416e+16	2855427186050400		-4320199235570270	2.23794e+16		-1.23708e+16	2.25851e+16		-7723686561487930	2888448773150270		-2.65907e+16	2948199300479160		-6159061849261860	2713296438576320		1.48366e+16	2.0127e+16
	2.83111e+16	1908131681245020		1.70926e+16	1.86079e+16		-7797694723678970	2608376958048860		-7835510645535070	2613745307943110		-2.43366e+16	2.67659e+16		-9806031856402600	2.86372e+16		-4369133389080110	2.2449e+16		-1175637685651410	2.26393e+16		-8698243980550490	2897281752285250		1.27588e+16	2.95537e+16		-6047195864825770	2.72021e+16		1413552529164310	2.01735e+16
	2.74884e+16	1913009515912300		1.73937e+16	1.86642e+16		-7292869377155720	2616319443887290		-1.10297e+16	2620611886908640		-1763285022001080	268467464750899		-3.64665e+16	2871496824667830		-4187084381578560	2.2521e+16		-1.48088e+16	2.27138e+16		-8878604222947850	2.90591e+16		-1.74224e+16	2963564844706140		-55468734187336	2.72743e+16
	2.59315e+16	1.91897e+16		1.74511e+16	1.872e+16		-6565598468493610	2622384991986420		-1423656657821160	2.62874e+16		-1.26746e+16	268824519547408		5489681102633170	2.87804e+16		-4.01152e+16	2.25823e+16		-1390651861924920	2278968884945590		-8598708225217260	2.91448e+16		2921446940567960	2971119105633130		-4557748886563070	2.73382e+16
	2.38612e+16	1926863882705490		1.74071e+16	1878120096858910		-6230082726941250	2627019403657990		-1426802486621120	2.63618e+16		-1.50713e+16	2.69295e+16		5691633492813850	2882769926850220		-4.02328e+16	2.26505e+16		-1.07904e+16	2.28525e+16		-8424091278875950	2.92288e+16		4.51952e+16	2978828573859240		-3921039217525600	2739363727354000
	2275687967572540	1.93472e+16		1.74565e+16	1.88399e+16		-6228364620459000	2.63417e+16		-1.27912e+16	2642684330895860		-2.00042e+16	2703510832774770		-5379232031059750	2892010240842870		-4.26557e+16	2.27151e+16		-8081300094571740	2.29162e+16		-8887043858798370	2.9314e+16		3857396951127700	2.9864e+16		-4080181072851600	2.7456e+16		1.78044e+16	2.02419e+16
	2215142821897500	1.93806e+16		1.79195e+16	1.88997e+16		-6270621156662940	2.64137e+16		-1.47124e+16	2.64835e+16		-1.8752e+16	2710831164282450		-9329531650727260	2.9012e+16		-4893242618134340	2279063012540940		-5509755419129870	2.29791e+16		-9388860203474200	2.94003e+16		7462165905722990	2.99435e+16		-4624882748000230	2.75277e+16		1.0468e+16	2052699510575650
	2.01307e+16	1.9467e+16		1.78755e+16	1.89403e+16		-6.2087e+16	2.64918e+16		-1.84597e+16	2.65733e+16		-1.38806e+16	2.7186e+16		-6507398900875970	290906382103696		-4524677042781010	2.28781e+16		-4.28089e+16	2.30398e+16		-9667723497439550	2.94858e+16		2.63017e+16	3001063341439430		-5010874183357310	2.76008e+16		1.04795e+16	2059577895230290
	1.88814e+16	1.95353e+16		1.65556e+16	1.90072e+16		-5764503824723330	2656516782040320		-1.76054e+16	2665097890411300		-7241382625865570	2724450154308100		-3.96672e+16	2915892819654320		-4.06773e+16	2.29267e+16		-3888661219488660	2.31056e+16		-9841375744262150	2957151757486330		-8248163720980320	3.00981e+16		-4704717068033750	2767550288430040
	1816089513285610	1961397486581550		1.56227e+16	1.90794e+16		-5470281835735650	2661550808520820		-1.33751e+16	2672470823647520		7247747345844320	2729889289254420		-2.54962e+16	2.92351e+16		-4121388730846450	2.29982e+16		-4978725605042700	2.31667e+16		-95199821422875	296573011472811		-1.03946e+16	3017280942010010		-3.59871e+16	2.77399e+16		1110973936541600	2063917462524710
	1800788587923880	1.9662e+16		1.54279e+16	1914252511444170		-5666365732927650	2668204436408410		-773921169116915	267873933908571		300205410005664	2.73272e+16		-1804985120492360	293071532165451		-3.9531e+16	2.30697e+16		-8238597219047390	2.32368e+16		-8745531209342270	2.97414e+16		-1.44947e+16	3.02518e+16		-3.0021e+16	277907574094526		9704963187495440	2.07266e+16
	1.79183e+16	1972225290617440		1.53039e+16	1919898979004410		-5561112180630700	2.67738e+16		1.16799e+16	2685059564603080		1.24485e+16	2740400853127280		-3462326980439790	2.93864e+16		-3605383160810580	2.31362e+16		-1.06348e+16	2.33085e+16		-8110160849522720	2982483066581800		-1.5139e+16	3.03295e+16		-32120993145363	2.78568e+16		8560342743866280	2.07998e+16
	1.79169e+16	1.9759e+16		1.45524e+16	1.92577e+16		-5054698024750420	2683352132508690		4405459265165080	2688060564420690		3976534025479620	2.74651e+16		2.19843e+16	29457597029809		-3204789908610380	2.32006e+16		-1.37648e+16	2.33766e+16		-8050656485887060	2.99084e+16		-1.51757e+16	3040520896048680		-3.29721e+16	2.79278e+16		8366761838440590	2.09131e+16
	1.72012e+16	1980626053753170		1.43526e+16	1933744667355590		-4760560829745190	2.68864e+16		2818421696610190	2.69535e+16		-3008942176194330	2753367229860090		5489013155472820	2.9532e+16		-3122868957944360	2.32606e+16		-1.17924e+16	2346014092122400		-8229708511579410	2999362483358010		-1314367842319400	3.04825e+16		-2857669122540570	2.79944e+16		9081928494402560	2.0953e+16
	1596815308829910	1.98737e+16		1.57849e+16	1939514887867930		-4641184660479700	2694926962895820		3.94988e+16	2703004416448990		-345786690780965	2.762e+16		1.05265e+16	2959979389467150		-3.20164e+16	2.33345e+16		-8177582516582250	2351272874439820		-7880986268716460	3007857878301360		-1.1805e+16	3055525753917420		-2579152710656390	280521929866069		1.02159e+16	2098556866234590
	1.47272e+16	1.99278e+16		1.62738e+16	1.94254e+16		-490081218364737	2.70029e+16		6816598685944	2709236587311790		-124641526558827	2767281431794050		8389775329821000	2965526512436910		-3059936604361990	2.34038e+16		-699256852424643	2.35802e+16		-7275257928961940	3016182210294550		-1.14039e+16	3063212405611910		-2302520490423260	2811914897329940		1.03092e+16	2.0986e+16
	127715086290909	2.00116e+16		1.61386e+16	1.94934e+16		-5724045162958550	2708956361532520		1.11448e+16	2715646078753020		-2.02081e+16	2772803362018220		1652813436738700	2.97505e+16		-2.71981e+16	2347339556717700		-3.43802e+16	2364878284003130		-686194767370414	302450990166537		-1.40929e+16	307043942321029		-2543913472975010	2.81714e+16		1.01556e+16	2100369683192330
	1.17815e+16	2.00929e+16		1.65354e+16	1954051365747620		-6393066309013990	2.71797e+16		1.28101e+16	2720265838053500		-664527383421956	2779766424595600		3103710863952750	2.98277e+16		-2163253687498450	2.35386e+16		3.53072e+16	2.37069e+16		-673159954807594	3032825388768660		-1.73082e+16	3.07846e+16		-3.65675e+16	282474419702149		8669029182129360	2.10785e+16
	1161723761536990	2.01504e+16		1.58572e+16	1.9582e+16		-5896844596569940	2728267334077020		1262740210202090	2727603475563180		-877616546653512	2788684397808870		4832042847503590	2989644604069940		-1515069259009890	2359907447347370		5260054665341810	2377059280447370		-6942337518775870	3041185130118180		-1.71161e+16	3085892732540290		-4213101511922930	2.83217e+16		7461068332068960	2.11309e+16
	1.16463e+16	2.02013e+16		1.35979e+16	1.96572e+16		-5370652510218320	2.73248e+16		1.52512e+16	2.73404e+16		-7073944193513220	2794558188545530		6349888145314270	2997075512403480		-1.26899e+16	2.36526e+16		7004591820512790	2381710111503390		-7282056478263330	3.04959e+16		-8371788642951080	3.09377e+16		-3411476772203480	2839642533713960		5080934927521920	2121797392344700
	1140972580408480	2.0239e+16		1.22434e+16	1.9731e+16		-4.77542e+16	2739342424269700		1.68597e+16	2.73907e+16		-7416280977002310	2.80013e+16		4413887913657470	3003783964394420		-1.58422e+16	2371984932492290		2072616005862580	2388449902343200		-7652658698743640	3057990334394600		-8231540529727430	3099998812694380		-2897376499020400	2.8442e+16		2710745113144490	2.13339e+16
	1.01861e+16	2.02985e+16		1.15859e+16	1.97919e+16		-4369855879854790	2.74367e+16		1502619960630600	2.74507e+16		-1.03792e+16	2807011805132900		1.08394e+16	3013294467972870		-1.76347e+16	2.37955e+16		-1.3846e+16	2.39648e+16		-7802604057935500	3066430773686980		-962357968733455	3.10869e+16		-2.94411e+16	2.85127e+16		1.84271e+16	2.14264e+16
	8841598502827980	2.03815e+16		1.08798e+16	1.98525e+16		-461654834761853	2749071190487160		1250393559801680	2.75223e+16		-1409549175773970	2.81454e+16		1788973961142120	3.01764e+16		-1622231440947740	2.38619e+16		4.17131e+16	2.40333e+16		-7694477817561680	3.07476e+16		-9853084866299290	311540686459234		-298247563105849	2857304288067080		2.15231e+16	2.14894e+16
	8252686064956160	2044196448874850		9749734492334590	1.99133e+16		-5122331611236670	2758451431522300		6932034486461500	2.75799e+16		-1.38435e+16	2822975346869330		1.61162e+16	3024028103921950		-1528208335048500	2.39263e+16		4048369851960300	2.40938e+16		-7597860645092400	3083084561920960		1319662832057080	3122481853355720		-2736803881760240	2864577318125510		2.34324e+16	2150069702940630
	7540427367674960	2.05015e+16		9044333684510180	1999143274769420		-5360386346477630	2.76599e+16		4.23312e+16	2.76896e+16		-1.38959e+16	2828206947268320		1124327595816250	3.03197e+16		-1.4522e+16	2399370997430920		4.41704e+16	2.41464e+16		-7516628989957810	3091397250122110		-1604858079199100	3.12989e+16		-2238186337319600	2.87029e+16		1.77629e+16	2.15425e+16
	6884875842129890	2.0574e+16		9038333942725660	2.0045e+16		-455915431730753	2.77607e+16		8110104678989870	2774427406601940		-1.27453e+16	2.83719e+16		7011664005297350	3039548521976630		-1.35241e+16	2.40589e+16		1.11454e+16	2.42172e+16		-742296781105688	3.09971e+16		-9308470866847400	3137516978158330		-2.00959e+16	2.87663e+16		4461219347156940	2.16188e+16
	668995494008557	2.06344e+16		8817097171043180	2.01079e+16		-3647399168875740	2.78024e+16		1298000850467620	2.78091e+16		-2919340657433520	2844274005263620		4.43395e+16	3047880639086180		-1.23439e+16	2.41252e+16		747189260991684	2.42896e+16		-7354291147686630	310800080660467		2674641996469020	3.14459e+16		-1.34022e+16	2.88327e+16		-6650848311820540	2.16949e+16
	657747508366041	2.06895e+16		9052120009150900	2.01705e+16		-3.20785e+16	2784014197309220		1988878574094040	2786343614529570		3052895793156180	2.84701e+16		1.08535e+16	3.05596e+16		-1.09985e+16	2418921351171420		-5249072475866920	2.43483e+16		-721916434446466	3116324428583040		4.23621e+16	3151709322822200		-3.10654e+16	2.88879e+16		-1512703178936950	2.1761e+16
	6381424385396060	2074486080640870		9692527588706940	2.02244e+16		-3203738931355330	2790197491000840		2.36247e+16	2789956988304770		4294386227444300	2850772649354900		1.94144e+16	3061416456719770		-1168130588861780	2.42522e+16		-1.46155e+16	2.44284e+16		-664064955335088	3.12462e+16		-2.09088e+16	3.15868e+16		-5.48864e+16	289350444800098		-2372042955096440	2182798848840970
	606545591190278	2.08032e+16		1.00377e+16	2.02699e+16		-3.0755e+16	2797898556766630		2.28644e+16	2.79531e+16		8951321040278920	2857757371342410		2118553823383020	3066552784856820		-1.32073e+16	2.43232e+16		5350441784157100	2.44977e+16		-5869020827690580	3132760247300670		-8890525132300230	3.16672e+16		-3010726328410070	2.90019e+16		-3.16301e+16	2189957520972410
	5829825461047330	2.08672e+16		9511261179539930	2.03212e+16		-2.83999e+16	280363740892482		2.02355e+16	2802091767862960		-3.67013e+16	2.86496e+16		1.72631e+16	3.074e+16		-1.13677e+16	2.43929e+16		1.15056e+16	2.45444e+16		-5717229552329540	3140877800854680		-4412175738506420	3.17412e+16		-7666979046051440	2.90558e+16		-3861250366318130	2.19595e+16
	5817753257220810	2.09256e+16		8450657194468320	2.03878e+16		-2.80169e+16	2809863589261040		1876996801548030	2808605709189180		-6303650373706150	2874022536308620		1.3325e+16	3081084977508470		-7382071644007340	244540836749997		1.32137e+16	2.45977e+16		-5568286626007520	3149226140045290		2.06774e+16	3.18108e+16		-2.18791e+16	2.91261e+16		-4777066636537630	2203656968760840
	5896617553801360	2098117571862430		783084965715291	2045225446955240		-2648892595014620	2.81709e+16		173394584615948	2814591261388960		-4296664218643200	2.8823e+16		9659327976818840	3088661332711320		-6854826797159020	2.45095e+16		1.12183e+16	2466208389894100		-4946050909913160	3157365328053360		1.45246e+16	3188223637344280		-3.11237e+16	2.92048e+16		-5332450851298290	2.21166e+16
	6022638774632740	2.10352e+16		736417175910891	2050959740299790		-2.38889e+16	2.82264e+16		1.59743e+16	2821036586176460		8302866932282450	2887587143925860		7061056272428270	3.09559e+16		-1.05974e+16	2.45782e+16		1168295993472290	2.47366e+16		-4524607682681330	3.16546e+16		1562103448548970	3193922719994410		-3032211789077460	2927346054408970		-552562867516123	2.21762e+16
	6013683559304300	2.1086e+16		6632919489773570	2057031965288580		-2542501888257320	2827728925788340		1415274367821840	2.82649e+16		1.65489e+16	2891688809280860		1.89176e+16	3.10257e+16		-1397440599186530	2.46497e+16					-4443855545857320	3.17358e+16		-8504730697248120	3201725749274270		-2.39653e+16	2933786143197080		-5.65796e+16	2.22357e+16
	623731124643667	2.11489e+16		5935907873851570	2.06356e+16		-3.16949e+16	2835993440311770		8967741716757320	2832878414758410		2.04077e+16	2894367697771980		-3.96336e+16	3110648778361350		-1383935012776450	247223201444502		2.14174e+16	2.47855e+16		-4895223792761350	3181710711137500		-4911637217320210	3209553514969610		-1.2886e+16	2.93974e+16		-5757348271286420	2.22883e+16
	6409492289952050	2.11864e+16		5558222487018310	2.06983e+16		-3061452297127120	2845241950173980		4.19089e+16	2.84076e+16		1.85357e+16	2.89918e+16		-5264586209749760	3118348948576520		-1.1245e+16	2.47854e+16		-4.48777e+16	2.49509e+16		-5166655095043410	3190032953294520		-2975782750404150	3216290653688270		-3086043202592530	2944757995193140		-6.19499e+16	2.2336e+16
	622447665943556	2.12422e+16		5443844743562040	2075895597362760		-2.47989e+16	2850773906054000		4.1229e+16	2.84723e+16		1424361424079180	2907428940754460		-4006407175873620	3.12514e+16		-9349931166707850	2.48474e+16		1.67739e+16	2.50061e+16		-5366821138694770	3198078449256470		-6785509425802480	3.22325e+16		-4742032188474420	2.94991e+16		-7234396373537970	2242714101589980
	5932337773546280	2.12948e+16		5505446512546780	2.08162e+16		-2.12929e+16	2.85527e+16		3.70986e+16	2851930283530680		1.50617e+16	2.91444e+16		-4.69361e+16	3.1316e+16		-9840996830150240	2.49099e+16		6616888253690930	2.50612e+16		-6303038280748000	3206316828307620		-1252137025896020	3230509274836530		-2.36291e+16	2956322416698980		-6695024597661330	2.25449e+16
	544331919782658	2135613952774430		5435069101930640	2.08703e+16		-2112477263253810	2860732184737630		-2.02422e+16	2.85779e+16		175053018295595	2.91963e+16		-5491865363114120	3139143824019940		-8906034465976410	2.49821e+16		7649431432434660	2.51143e+16		-6247184052755520	3.21478e+16		-1.55896e+16	3.23775e+16		8446713551356020	2962858382987830		-6001246278857870	2.2578e+16
	5369922731732940	2.14231e+16		514021191679449	2092869857638530		-2.62044e+16	2866702812605570		-8944240744587100	286632355127722		1784618257624310	2924203511465990		-2369777583437600	3.14593e+16		-5276434776757140	2504243770084540		6779852086415070	2.5186e+16		-5008420702863730	3.22277e+16		-1.53053e+16	3.24482e+16		4.47941e+16	2968209056211530		-5456084009971680	2.26131e+16
	5322443160749710	2.14625e+16		4874603536939790	2.0988e+16		-3420106738572030	2876422779472700		-1.05157e+16	2872903516404180		1424556437448730	2.93004e+16		-1.04351e+16	3.15147e+16		-4.53156e+16	2.50994e+16		9894015693924070	2.52558e+16		-4.2022e+16	3230658564316330		-1572096946852050	3251644065287330		7035794170176200	2974344900416320		-5131621977569010	2265243559139680
	4.8093e+16	2.15261e+16		4719141515493890	2104499006341520		-2.9508e+16	2886220263606850		-1067450549259650	2878738686870020		9378873868139120	2.9375e+16		-4.45674e+16	3158141197063540		-6680985548301840	2.51665e+16		1.70748e+16	2.53164e+16		-4206267188836120	3238659311134560		-1.40907e+16	3.25874e+16		1.21954e+16	2.97999e+16		-4544651164045620	2.27116e+16
	450887410636809	2158960185167090		4056106477424740	2.10966e+16		-1.82555e+16	2.89179e+16		-1.25649e+16	2883630783134300		6461227932405340	2944123485000790		-9657292149625020	3165189113800930		-7850217483626420	2.52349e+16		2.0869e+16	2.53598e+16		-4461797939594330	324682673985065		-1.87834e+16	3.26501e+16		1.14334e+16	2.98486e+16		-4.24407e+16	2.27337e+16
	4193460980009930	2.16473e+16		3001486617614720	2.11694e+16		-1.31991e+16	2894467528992490		-1.96232e+16	2890081266774000		3092226787748290	2950377067666620		-1312952258992860	3172511619367550		-707817200786668	2.53006e+16		2.05691e+16	2542317661078340		-4.14629e+16	3.25498e+16		-2783767191128250	3.27269e+16		648712800146233	2991617839249230		-4448958294987270	2.27754e+16
	4573071237246860	2.17256e+16		2.5728e+16	2.12336e+16		-8959902390679960	290048199977261		-2.77049e+16	2898446194475590		-2.01101e+16	2.95749e+16		-2.09211e+16	3178097960157910		-7728633768049490	2.53604e+16		2.2285e+16	2549046553940200		-3.55306e+16	3262947527958060		-3.22216e+16	327944256176739		5274286860088380	2997449987377490		-4739585909898030	2.28604e+16
	6005204389491760	2.1774e+16		3.66669e+16	2130384044646840		-6062461298625870	2.90499e+16		-3.21174e+16	2905877413201680		-5906182258807790	2965738122043660		-3331271545276220	3188084220677650		-9512380622642130	2.54305e+16		2.41016e+16	2.55448e+16		-2709113253344490	3270966089837220		-3.72437e+16	3286721851766100		1820956986418190	3003302783129650		-4587743580033890	2.29144e+16
	6565218463804160	2.17852e+16		4487952677454230	2133156840584970		-6372682852735040	2910412444482610		-3.15879e+16	2913544954475790		-4528867692757420	2973486744074150		-3.74822e+16	3195161301650730		-1.01758e+16	2.54959e+16		2.38105e+16	2.56066e+16		-2.42932e+16	3.27871e+16		-3.84941e+16	3.29365e+16		-2.28557e+16	3.00968e+16		-4661015119733900	2.29581e+16
	6482513047873820	2.18137e+16		4.10268e+16	2.13801e+16		-7821128954293550	2.91683e+16		-3061133085292880	2918069361827860		-2721233289943840	2979020391809580		-3502375330302230	3203783388987160		-8457399042685630	2.55648e+16		2.22806e+16	2.56703e+16		-2.85098e+16	3286831126917350		-3493066905227010	3.30062e+16		-5203026050087670	3.016e+16		-5061718023399800	2.30331e+16
	5200374683458040	2187537843592360		2.85567e+16	2.14384e+16		-9904521645242440	2.92236e+16		-3.3437e+16	2924581568941040		5690690111664810	2986870905710040		-3297291715165370	3208695326127840		-8283060602056230	2562024995937870		2.39777e+16	2.57434e+16		-289110145641135	3294865545515440		-3.94973e+16	3306664047136080		-7078488712214730	3020874699629940		-3.94074e+16	2.3133e+16
	4.20383e+16	2196143557343030		1273696869004230	2.15072e+16		-1.50705e+16	2928765100892860		-3220557319144260	2932597606695460		8833694252648750	2.98875e+16		-3046612558057090	3.21696e+16		-1.11209e+16	2.56927e+16		2948457402828430	2579974523419820		-3.20376e+16	3302816861723920		-4835074833062040	3314455599556700		-4.5092e+16	3027419444462870		-3.83843e+16	2.31349e+16
	4.14804e+16	2.20096e+16		-6589304210807400	2.15738e+16		-2.15529e+16	2.93603e+16		-3.3164e+16	2936434770790820		925649353093745	2995042654090530		-2160735900300420	3222675907392420		-1.01644e+16	2576553085073440		3.33474e+16	2.5848e+16		-3209853504322490	3.31101e+16		-4899367774756470	3.32113e+16		-3297449657846480	3033263658483370		-3521026875240050	2319994956020990
	4.03429e+16	2.20572e+16		-1.36088e+16	2.16429e+16		-3.11164e+16	2.94293e+16		-3.01118e+16	2.94654e+16		1.01963e+16	3001256460901220		-2.34592e+16	3.22609e+16		-2803961322725890	2.58343e+16		3451065052563510	2590167401785910		-2.10333e+16	3.31896e+16		-5111548313734540	3328092453703370		-4.76159e+16	3.03841e+16		-3.22007e+16	2.32455e+16
	3.48117e+16	2.20948e+16		-1.56641e+16	2.17201e+16		-3137833083909000	2.95481e+16		-2.14776e+16	2.95089e+16		1.11913e+16	3007209025182680		-2936144406640200	3236609035993080		4148151390942300	2588635464692310		3.15968e+16	259549819818967		-1.0327e+16	332666305376946		-5338016832184420	3334980464514990		-1.04161e+16	3044632839044620		-2714530866736070	2.33055e+16
	1.82879e+16	2217066986983160		-1.16279e+16	2.17705e+16		-2.55435e+16	2958338003998020		-1.96761e+16	2952805933018370		876503161730578	3013078478366790		-2833503333357010	3.24139e+16		1.27981e+16	2594866178393730		2486873066114440	2.60264e+16		-7466196600292180	333446403052045		-4916439020736960	334225770800028		-1.24064e+16	3050818400318510		-2396887084560060	2334176887354510
	6865185420505340	2224827906948940		-7345669429073860	2.18298e+16		-2.42936e+16	2.96235e+16		-2.20366e+16	2.96044e+16		1.74936e+16	3023818655135500		-3.36302e+16	3249187537970980		1861800482572930	2599229084439210		2295829395642270	2.61003e+16		-7463716315381800	3.34241e+16		-3461926135297860	3.3488e+16		-1.77418e+16	3055986835253870		-1.84634e+16	2.34029e+16
	1.09823e+16	2231105243615280		-4833192806775860	2187860129037780		-2562011910356580	2969068594880930		-2293624016801050	2966242312193270		2.44497e+16	3.02658e+16		-2450653591868850	3257736743650120		1753026158076920	2604776681649230		2433908432256000	2.61551e+16		-7018172216225840	3350320451545080		-2893482178750920	3354491684062160		-2.49209e+16	3063259473616630		-1.44952e+16	2.34367e+16
	-3.19596e+16	2.23729e+16		-3.37454e+16	219398040132537		-2.82497e+16	2.97418e+16		-2424785583264980	2.97342e+16		2.84526e+16	3030021599533130		-2177357068826740	3259982844881660		1.43247e+16	2.61174e+16		2.34696e+16	2.62094e+16		-2.07674e+16	3358289158186940		-2862836597342010	3.36162e+16		-2.48554e+16	306934251332941
	-59076082099897	2.24315e+16		9721155091124010	2.19933e+16		-3.23109e+16	2.98217e+16		-1654576343746110	2981147808136390		2780944975421870	3035271532512210		-3046778021091400	3.26858e+16		1.34431e+16	2.61812e+16		2.0102e+16	2.62699e+16		6091066136820600	336603172963555		-2.63102e+16	3.36798e+16		-1.10003e+16	3075862290678840		-4959903394720970	2.34785e+16
	-1.21774e+16	2.24827e+16		1.93013e+16	2.20415e+16		-3380861047986310	2.98763e+16		-1334121520072740	2.98294e+16		3.72907e+16	3045053235548080		-2840803615170190	3.27649e+16		1.14942e+16	2624191917581750		1456321594597650	2633199824498780		1.16733e+16	3.37379e+16		-237557258297459	3374842810180630		-7286672942449100	3.07828e+16
	-1696649775034530	2.25735e+16		-2.17608e+16	2.21004e+16		-3.95937e+16	2993734146682980		-1.62951e+16	2988587134663470		4.00592e+16	3046503802523080		-2779487985413780	3281238820780820		1.04793e+16	263104077208363		9091674895310960	2640504019787640		1720860728444540	3381578898991740		-2.09617e+16	3381166140789140		-1845253822282820	3085509101975750
	-1.10026e+16	226339786449234		-3832550505239500	2.21535e+16		-4847499796614210	3.00245e+16		-1.89597e+16	2.99685e+16		4.60875e+16	3053949569525140		-2999100089212980	3.2893e+16		9811124485057230	2636574606853180		7843744948057670	2646982862339120		1.83901e+16	3.38924e+16		-2.26219e+16	338788574565154		-1.38064e+16	3092355263797430
	-5.31874e+16	2.26766e+16		-6582361579475880	2.2219e+16		-5163228324101320	3.01163e+16		-1836598237868980	3003431081262670		5149578456704400	3058248548697650		-3047694876257780	3.29558e+16		4203448230124810	2.64287e+16		688067241102689	2652466404959220		1.57848e+16	3.39714e+16		-1.13067e+16	3395090979904060		-8422947187774030	3096392047147990		2.90334e+16	2.35506e+16
	348437543702259	2.27265e+16		-7773209108948130	2.22665e+16		-4609392165204710	3.01978e+16		-1.24335e+16	3010969163024750		638110759051744	306466243966179		-2.60715e+16	3303652331268470		-1.77073e+16	2.65036e+16		3.40705e+16	2658432670748760		1.83064e+16	340501330299913		-1.70215e+16	3400457661373180		-1.81547e+16	3.10169e+16		-2.22865e+16	2377752394796070
	6019248826999050	2.27703e+16		-1.66155e+16	2.23238e+16		-2.96054e+16	3026500158106180		-5625788795081590	3015623635283480					-1876448615275540	3308904029578300		-2.95202e+16	2.65724e+16		-2.25622e+16	2.66471e+16		2563757318121060	3.41274e+16		7524465536957280	3.40732e+16		-338941838778599	3110728160423210		-2415082453336220	2.38675e+16
	8610839722881210	2.28085e+16		-2.74148e+16	2.23912e+16		-2.01621e+16	3.02845e+16		7540652786683060	3020370476635080		7602698860745600	3066857443821720		-1.7032e+16	3314084417063570		-2.45812e+16	2663426472799530		-1.01901e+16	2671652502105410		3385061752645480	3420367042357660		994319798803548	3.41241e+16		1656949346775770	3.11166e+16		-2323770362657550	2390771906121850
	9112984180335640	2286132248341550		-3.65531e+16	2.24552e+16		-1.59812e+16	3.02974e+16		5453056729897390	3.02483e+16		7212114982857270	3072123812092310		-1.79381e+16	3.32154e+16		-2.4439e+16	2.66968e+16		-1619116946250990	2679638724002070		3.46956e+16	3427910129360360		-3.78637e+16	3.41944e+16		-1.11473e+16	3118734821605450		-2.09262e+16	2397579323976380
	8956836362470030	2.29081e+16		-3.73895e+16	2.2529e+16		-1.81033e+16	303346884455773		1.12362e+16	303038525987525		6471624115410420	3078941866883390		-1.02123e+16	3.3291e+16		-1.97616e+16	2676094383349710		-1.21978e+16	2687160201272800		2989838347382920	3435745297445780		-8313104360463020	3.42652e+16		-1.01701e+16	3.12565e+16		-1.45428e+16	2.40234e+16
	4122127684499590	2.29565e+16		-3224727520265530	2.25783e+16		-2.969e+16	3.04092e+16		1.52149e+16	3034321134377470		6542560783871670	3.08814e+16		2.48752e+16	3334072891068940		-9952161519543970	2682223206353600		-6198289420049190	2.69152e+16		2.9535e+16	3.44358e+16		-4684141911698760	3432900936215000		-3.92009e+16	3130405458390470		-1.14275e+16	2.40418e+16
	-3233504528276900	2303271934607700		-3136626440395540	2262979293246170		-4.27491e+16	3050074113100560		1.88487e+16	3.03968e+16		720844013552716	3091232732087420		486552910443324	3338242133623730		-1.47115e+16	2.68832e+16		-6641616894046260	2695792462863710		381071031317492	3451331974594060		-4.32506e+16	3.43898e+16		-9190257946425700	3135404471030240		-1.1537e+16	2407713461048040
	-1.74024e+16	2.31013e+16		-3.14584e+16	2.26901e+16		-4755479663207850	3.06013e+16		2.11493e+16	3044066240382420		7368145313099690	309193028966994		6426708984868970	3344685295366840		-2824362965122130	269524941207571		-1.07286e+16	2.70329e+16		5158763384926820	3.45879e+16		-2.15631e+16	344566221616324		-1.84677e+16	3140533029140290		-1.53486e+16	2.41288e+16
	1847336688527990	2.31428e+16		-2824939296927030	2274586058932290		-4431253608203900	3066950526559040		2410268999898630	3049847735697160		6326020924363820	3.09681e+16		8930570697295040	3350307655218810		5616151116121540	2.70124e+16		-1.12949e+16	2.70938e+16		5126952109822450	3466101688006950		-2.72167e+16	3451347194873430		-5547256785686220	3146304455612470		-2.145e+16	2.41924e+16
	1.48724e+16	2.31857e+16		-2700832155466190	2.27933e+16		-3.97183e+16	3072581208380410		2.73844e+16	3.0538e+16		4312753153225190	3108099974990590		906838210660252	3355578790777140		8351821020939090	2.70573e+16		-1317416856046020	2715392512415870		4661654081848730	3474045256163960		-1.18664e+16	345807399876616		-7485561730849600	3.15226e+16		-2711567433344610	2426637602114150
	-9766184679672690	2324702115490340		-3204416364224350	2284790366837220		-3.58703e+16	307776755485415		26639634717824	3.05721e+16		3.63098e+16	3117528707259280		2.41438e+16	3361182952132150		4.43483e+16	2.71182e+16		-1.42279e+16	2722449530367820		48261294234573	3481599522193370		-1.34387e+16	3464936090551420		-7017973512156640	3.1579e+16		-2.86687e+16	2.43381e+16
	-5340063917801750	2.32973e+16		-400833295474101	2.29116e+16		-3387991463400480	3083196657172470		2.02133e+16	3063874338664560		3781730960548600	3124610343738580		-7446119088908580	3.36947e+16		-1.59252e+16	2718917662135380		-1.12657e+16	2.72879e+16		5687401200355340	3489334306092400		-8911639597648680	3471095139025180		-5406123594051770	3163495996168050		-2.79238e+16	2.43921e+16
	-1.02147e+16	2.33783e+16		-4412186536381980	2.29775e+16		-3.16277e+16	3.0899e+16		1452512146209000	3070673762354430		4316584397374340	3.1301e+16		-1.20022e+16	3376240933376540		-1.00051e+16	2725661669525040		-638897958128683	2734207709690350		6060884028758170	3.4965e+16		-6099033679446110	3477158998748740		201698641420987	3169174380811370		-2701801479938960	2444838022672570
	-5357770544149900	2344771238736820		-4512589798248090	2.30345e+16		-2.66318e+16	3.09626e+16		1.01394e+16	3077601689676620		4623587264524840	3133475519255630		-1464967952262350	3.38342e+16		-6651191854271180	2731725964394650		-5652189377119410	2.73859e+16		6158457002959840	3.50434e+16		-7549710254182310	3.4833e+16		7905435508581020	3.17395e+16		-2.09928e+16	2.45133e+16
	5448305454116880	2.34972e+16		-4591670984488790	2.3094e+16		-2.1251e+16	3101353033027960		8808144031601710	3.0847e+16		4868603134071600	3.13908e+16		-1.30655e+16	3.39e+16		3912472490442940	2738166022586280		-8422085547306130	2745598588289130		632572619683741	3511591564784730		-7129348058774970	3489862858547480		1.15569e+16	3178391747934280		-1.57333e+16	2.45386e+16
	7394441393387360	2.35126e+16		-4501046397678450	2315192049318100		-1.65108e+16	31064359417046		1.12883e+16	3.09093e+16		5281101480144550	3.14431e+16		-1.2837e+16	3395383219179890		2916606444807670	2744137398495350		-5339401355104810	2.75243e+16		6263070752049830	3519340835955970		-8955318501708330	3495780449759880		1.06024e+16	3.18362e+16		-1.5286e+16	2455137723220320
	5167060118802640	2.3588e+16		-4621800831675670	2.32058e+16		-1.12018e+16	3111733013055970		1.70965e+16	3096324063784290		5650158967022110	3148469424013710		-1.2696e+16	3.40243e+16		5249370174059170	2.74988e+16		-1.9437e+16	2757005179193030		6511603985740860	3526682977558450		-1650233041863390	3502851860904040		8770404627549880	3189146928763800		-2.13924e+16	2462736778990310
	1.3214e+16	2.36559e+16		-4726580727516290	2.32715e+16		-7574879204690980	3.11584e+16		2.26573e+16	3099877055307710		6204460454089160	3153426660562000		-1.0158e+16	34080463513374		700385001725213	2.75566e+16		-1.20165e+16	2.76261e+16		6336320672313410	3534235681537570		6129553770750710	3.50787e+16		1.06841e+16	3194780900744310		-1875251787486250	2.47081e+16
	2.01833e+16	2.369e+16		-4221190324454540	233317729145539		-6877381014337530	3120700254659730		2.52322e+16	3.10272e+16		6561908547297640	3155966151856980		-1303547276751140	3.41323e+16		7731135185531330	2.76131e+16		-4560197437877790	2.7684e+16		6585354018966480	3541790906665020		3.92009e+16	351426038950454		1.23892e+16	3199265608079290		-1.65198e+16	2.47278e+16
	253788428085997	2373237544765620		-3556937399185980	2.33835e+16		-6957776169132330	3126845166174720		2276613803687040	31067895776883		6661876120280080	3159530780747580		-1.93638e+16	3421401572100300		7165192121178400	2.76709e+16		-6.44417e+16	2773566177893640		8269657229394100	3549236352838340		686379376567105	3.5206e+16		7486409786468940	3204316232043770		-1.89755e+16	2.47747e+16
	2863904795932190	2.37758e+16		-2.90911e+16	2.34356e+16		-7985742269750630	3131804969903820		1.45329e+16	3113413900237660		6558489696201200	3163894695645500		-1.36274e+16	3.42942e+16		2.84397e+16	2.77264e+16		-5421082612408100	2779071207340190		8124987633773790	3555850251117080		1.44958e+16	3526562512260100		-530644501253687	3210366175858430		-1.8418e+16	2.48567e+16
	3267635175471050	2382512416468910		-2.65049e+16	2.34833e+16		-1.1751e+16	3.13828e+16		8140382806298790	3121477761548840		6108808878549150	3167846842294050		-5156729402030140	3434330763230730		-4.3786e+16	2779875454048430		-1.44831e+16	2.78654e+16		5575276821678220	3.56382e+16		1.5773e+16	353209235894741		-757623588946182	3.2162e+16		-1.53436e+16	2.48868e+16
	3.125e+16	2384908875043790		-2600493409261710	2.3544e+16		-1.60714e+16	3.14508e+16		5963448679967590	3127584015508660		5343840864663920	3.17603e+16		2.89433e+16	3.43965e+16		-73705816938428	2.7867e+16		-1393887350725330	2.7951e+16		6119296536376770	3571733840909540		1.85804e+16	3538717711152420		-7835439042172140	322325720572385		-1.78826e+16	2.4909e+16
	1603687701073100	2.39311e+16		-2.07028e+16	2.36029e+16		-2.04807e+16	3.15254e+16		4.50208e+16	3.13396e+16		5273976356031530	3.18068e+16		9133896278284940	3.4444e+16		-8287746327389660	2792819711030720		-1147768008826460	2799369074767870		6525144046927980	3.57845e+16		2515395560968130	3544173250669600		9376339096459180	322905356925142
	1.98721e+16	2.40376e+16		-1.35001e+16	2.3652e+16		-2.06485e+16	3.1609e+16		6087965622780470	3140553261924710		509504595763049	3.18417e+16		1.14776e+16	3449385005951360		-1185926710992140	2798754509288560		-7182790616132250	2.80642e+16		6843416966546860	3586326791985530		2185426660455620	3549932187025790		2.1953e+16	3.23208e+16
	2044118671664260	2405588632572410		-1.02311e+16	2369774160326840		-1.68375e+16	3167489355239880		9160812079257430	3.1456e+16		431982579171528	3189142771871870		1209755295391140	3.45557e+16		-1.55485e+16	2.8063e+16		-4667569485988020	2810288265671140		7475691462018340	3.59304e+16		2369876742305230	3.55667e+16		2.65021e+16	3236040705668910
	3020403642915860	2.41567e+16		-9757082441649690	2.37535e+16		-1.09295e+16	3.17377e+16		1.20611e+16	3.15065e+16		3247629823265960	3.1973e+16		1.44904e+16	3.46151e+16		-6565401488189580	2813561819532800		-2.18937e+16	2.81715e+16		648534491877051	3.60053e+16		3.12907e+16	3.56209e+16		2387537177536590	3241032628797770
	435240209853969	2.42015e+16		-8548804809342840	2.38064e+16		-5165406277970280	3179291115587240		1.36699e+16	3.15564e+16		2.65202e+16	320261240036265		1.4504e+16	3.46662e+16		-2921434008381640	2816436878974210		-4970566290252500	2.82131e+16		5708278987219500	3.60795e+16		3806166688199590	3.56791e+16		1.8101e+16	3.2469e+16
	5935927380030860	2.42463e+16		-1.01628e+16	2.38556e+16		1545935659210850	3.18569e+16		1.51511e+16	3162092888734520		220396240837596	3210099283855220		1.82295e+16	3.47372e+16		-626731388291212	2.82357e+16		-2.67801e+16	2827684931785800		7715579220191360	3.61556e+16		3.79294e+16	3573050012821410		2169139467614840	3.25353e+16
	7185289918777920	2427658245783200		-1.73124e+16	2391277208135880		1.90081e+16	3.19322e+16		3.19202e+16	317028292562909		2.07094e+16	3.21317e+16		1.9639e+16	3.47698e+16		-4430057541502990	2830170130691870		-2.48953e+16	2834193977580230		7617311256506630	3621380414147570		3.52263e+16	3.57944e+16		3373498230604500	3258409732585550		6259314019821270	2.50005e+16
	7902325935168040	2430213726536960		-2138631171074720	2.39797e+16		2.62844e+16	3.19541e+16		3.87029e+16	3.1717e+16		1.41203e+16	3219397069565810		1.41844e+16	3483983124454540		-2.09674e+16	2835643347118850		-1.21775e+16	283978816888324		3.41583e+16	3629496954186320		3007828020708890	3.58463e+16		4428555533064760	3.26254e+16		-2.41447e+16	2.53462e+16
	8831026324188650	2.43524e+16		-2658731254992910	2.40265e+16		3832290860413410	3200675093773040					1.04181e+16	3.22572e+16		9118727344806560	3.49007e+16		-2.29528e+16	2841888462760240		1.32498e+16	2845889626399700		1.39579e+16	3.63722e+16		2.01934e+16	3591322445236580		6118547791737460	3.26723e+16		-2442867959892230	2538429459828570
	9424572873390850	2.43895e+16		-2.749e+16	2.41051e+16		5392787230852610	3.20524e+16		5057506776666570	3.17424e+16		8540706892173090	3229459234994750		9867148579448720	3.49808e+16		5.20831e+16	2847975450015750		4245003476549800	2850950464837980		1.96613e+16	3644875136132050		219291261835771	3597281369142750		6022265937122020	3.26786e+16		-2.3775e+16	2.54479e+16
	1083193323899650	2445264316519260		-2.5617e+16	2414011486550870					4558166092999740	3.17983e+16		1.85653e+16	3.23453e+16		1.09133e+16	3502340560826180		1000276843319570	2.85266e+16		5920036198947110	2.8563e+16		3.29404e+16	3651580090552920		2374946267243180	3.60271e+16		4589867025026990	3277698178113080		-2344527580174830	2.54709e+16
	1.17679e+16	2446916508143630		-3.25828e+16	2.42046e+16		6686796399109610	3206727205148770		4307082569005190	3187136261359520		-5921937793520760	3242109027193140		1.66667e+16	3510254225887770		1.06001e+16	2857803942439410		6709440526826660	2861698693307700		3.09678e+16	3658610215919540		1845363776394310	3.60834e+16		5633772456358870	3282006946718440		-3047905080340780	2.55283e+16
	1.27038e+16	2448568699768000		-3428107119055600	2426894594051450		6428346826002520	3213261980577540		4346482999490020	3.19125e+16		-1.01586e+16	3.24635e+16		2641192385471020	3.51432e+16		837732116595005	2863781261306130		6092492866986450	2867143602232110		3042922813185190	3665931097979390		1.23043e+16	3614559542515790		5999400951663720	3285656890934430
	1.30128e+16	2.45394e+16		-3.08936e+16	2.43255e+16		6394595988225490	3.21948e+16		4138255037728060	3196358775647540		-2.0642e+16	3.25307e+16		2988096208719350	3517581820430720		4038113243931560	286978547283649		3766669316319700	2.87303e+16		2.7678e+16	367282349144476		1.0784e+16	3620455994806160		6513086892229310	3291355453718040		-2833914946899420	2.56259e+16
	1.32687e+16	245717667223047		-2611310750468010	2.43763e+16		6268845005349290	3.22461e+16		4.27299e+16	3.20309e+16		-2.97096e+16	3262547124551600		2941762568398120	3.52346e+16		1.36241e+16	2.87697e+16		1.98525e+16	2879564121846560		1.99597e+16	3.68019e+16		109694645772554	3626333301224040		6766457567852990	3294673962075900		-4538324283738790	2.56993e+16
	1.32675e+16	2.46163e+16		-2510091166578220	2.44229e+16		6625201934678470	3232448697024510		4675593310204230	3.20665e+16		-2.47649e+16	3270755698467330		27347965816957	3.52802e+16		2.55944e+16	2882721074797400		5.33304e+16	2.88592e+16		2553638446034930	3.68742e+16		1.86058e+16	3632304994326000		6292265369523140	3300232273779090
	1.31109e+16	2.46567e+16		-2806052926223520	2.4481e+16		6938176658093280	3235239729970380		4918841485150310	3209573255800450		-2.01873e+16	3273082168777680		1.70419e+16	3534144349239020		1.1838e+16	2.88822e+16		8540524073060470	2890022641663280		2.88163e+16	3694130847444360		2.83669e+16	3637395594342400		643780489336902	3305907234188970		-2871111581775280	2.57832e+16
	1257579156544340	2.47038e+16		-2.88169e+16	2454085766906860		6.88239e+16	3.2403e+16		4867628427240780	3212713712380670		-1.84794e+16	3.27587e+16		1.05766e+16	354297249540505		-5396493978628330	2895119793816150		7213157847626040	2.89506e+16		2.1139e+16	3701300846769620		2838585824693420	3.64259e+16		7296771697800950	3310556952411500		-9241560303266090	2578639979814690
	1.18784e+16	2.47623e+16		-2.9949e+16	2459387610040780		6.92357e+16	3246844459041490		4.26079e+16	3.21696e+16		-1.88901e+16	3280954719331200		160057183052227	3548762195261340		2.06445e+16	2900991424400060		556542193356934	290151990731616		2336371055515670	370861212469934		3422115226060760	3648900728885480		7772196785613770	3313764381105830		-3679899956890170	2579762464790960
	1.13834e+16	2.48131e+16		-2.49863e+16	2.46592e+16		7194986986843030	3251716562513170		3125637472707570	3.22423e+16		-2042292549056290	3.28579e+16		1.71545e+16	3.5524e+16		4.01315e+16	2.90656e+16		4992092911800420	2906517543594330		3.50175e+16	3715438940578630		4.12593e+16	3.6535e+16		7091133343978590	3317969223217090		-2379477313733010	2.59193e+16
	1.08007e+16	2486295063945470		-2.09871e+16	2469516115637700		7159689938551780	3.25546e+16		2.38369e+16	3230785713277490		-2.01685e+16	3.29258e+16		1.52563e+16	3559485033654590		520779310555666	2912266882924280		1.38777e+16	2912141278210090		4302242152195970	3.72218e+16		4.07902e+16	3659138527235200		5583386621511310	3324271289722900		-2344608882940670	2600888654867660
	1.01729e+16	2.4919e+16		-261785014865072	2.47498e+16		6986006800278320	3262605136067070		2.10479e+16	3.23689e+16		-1.82088e+16	3296978968057960		2.16369e+16	3565665453184730		550609814736206	2917938307109580		-2.23495e+16	2.91867e+16		4313504273765560	37289538518001		450768794644825	3664627061187110		5296861093996470	3331135698023590		-2.2735e+16	2602079006269080
	9666594974963560	2.49669e+16		-3034374353802600	2.48153e+16		7133870930144000	3.26782e+16		1.85941e+16	3239640103543040					2.60006e+16	356939574524825		3821086398393980	2.92379e+16		-4.96707e+16	2.92429e+16		3.34731e+16	3.73589e+16		4.20273e+16	3669320825718310		5624066926843720	3.33588e+16		-2.48071e+16	2609240561239720
	8939952011583060	2501708077508010		-3.30006e+16	2.48682e+16		7097760358381550	3.27227e+16		7862950502699380	3246957620074310		-9312808102129400	3301848621627520		3.35931e+16	3.5753e+16		1.69939e+16	2.93043e+16		-8012301380286540	2.93077e+16		2.93244e+16	3.74321e+16		3.11706e+16	3675441899680520		7474102890567220	3342082716484920		-2.26577e+16	2.61445e+16
	8064199893547130	2.50758e+16		-3.70042e+16	2493286673210040		7065753259343250	3278902047831290		1543534367484160	3254183935160870		-1.63262e+16	3.30825e+16		3.60942e+16	3.57735e+16		3957719994489410	2937236602420400		-6718122729332750	2937072280732500		4808336013033240	3750139281489740		2.60141e+16	3681075369620660		9119789769441350	3344705778255070		-1.87738e+16	2618640618085560
	7447164708543580	2.51309e+16		-3376335137000840	2.49978e+16		7002205837926160	3283354603688570		-6.4861e+16	325974191520595		-1.84048e+16	3316730598987150		2.95219e+16	3583538071462560		1.15043e+16	294317254956719		-4842676720619420	2941488748855770		7094624960597810	3756251495858500		2.74392e+16	3.68686e+16		9528399905531800	3346942123387660		-1.57013e+16	2.62146e+16
	6870361415180610	2.51746e+16		-2651646626992360	2505042343862790		6748037137453930	3290505575776770		-4710676484240120	3.26445e+16		-1378698397359330	332174656639541		2.50116e+16	3589497514983080		1.99205e+16	2.94791e+16		-7222840418168160	2.94649e+16		4188520924836870	3.76206e+16		2.77495e+16	3691676666062000		932283453303183	3352758554378200		-1327153983887320	2.62454e+16
	5715653521993740	2.52293e+16		-1.50526e+16	2.51041e+16		7502105638378840	3298717840183910		-8181646475871650	3.27287e+16		-1.08379e+16	3324602196710970		2077295649857760	3594883128576350		2.40805e+16	2952102746020750		-122708681043756	2952931943261920		6214535040937490	3770831213271030		2.56834e+16	3697444916507170		1.01723e+16	3357665665678070		-1280401332307820	2.62636e+16
	4392055348266870	2530266124124980		-5619336244662	2.51423e+16		8518805125637650	330266166030176		-2636699377609830	3.27935e+16		-7624702471011620	3329219718051230		1500034406565610	3600832500159720		2.45485e+16	2957739519786730		-1.53816e+16	2959379834882180		6621506754814470	3.77709e+16		3023964550157810	3702543600824910		1.04025e+16	3360372708614430		-1.96673e+16	2.62992e+16
	3731774754300080	2.5363e+16		-360345838777991	2.51834e+16		916420186056753	3304878387369460		4.49254e+16	3283092419026010		-5.61089e+16	3333179016935470		9952748589221610	3.60703e+16		2.62639e+16	2963614101635670		-1.79166e+16	2965268963468250		1510928715070970	3.7845e+16		2119311263167540	3706923141998720		1.02114e+16	3366066451268530		-3988034713516900	2638958225667280
	3.44271e+16	2.5416e+16		-6024142293668230	2.52417e+16		9407623245753880	3307159164343780		7998022320181000	3285345808252260		3572277249639030	3.33334e+16		8326976496193750	3613228451954870		2622470960935440	2968422558131770		-1.72405e+16	2.97222e+16		2378022683309420	3790311147496640		7374438096015620	3.7137e+16		9627185651429480	3.36965e+16		-5351205099480730	2.65047e+16
	2.94858e+16	2.54517e+16		-6946848371685700	252962329545815		9338392437410230	3312702810975930		9719270307866240	3.2897e+16		-4623168811187500	3337765501486070		948264203646284	3618369607380550		2.37088e+16	2974733614732040		-1.22831e+16	2977354626560370		1.05723e+16	3797334153123100		1.30265e+16	3.71847e+16		1.0691e+16	3377574103299620		-5254909887395830	2658023314235630
	1861102188724160	2.5528e+16		-1.14264e+16	2.53479e+16		9531738562335510	3318848488532730		1.41963e+16	3295164150835780		-1.25851e+16	3.34482e+16		9121024557960880	3.62301e+16		2368702982441460	2.98069e+16		-9312298730837790	298127902725955		2687243019868980	3.80426e+16		-4615119427876150	3724790897789220		1.11867e+16	3378504301464360		-4912874265419540	2662133052070400
	1.6878e+16	2.55832e+16		-1.76852e+16	2.54161e+16		9910461116827870	3.3234e+16		1.83604e+16	3298091650818740		-1510114934745620	3351891985386310		5509448188910990	3628448329194080		2.3507e+16	2.98603e+16		-1.28699e+16	2.98586e+16		3324384168118720	3811408366670760		-645406470123942	3729772029424720		1.05771e+16	3383888468394010		-4342575783878050	266657284289646
	1.33785e+16	2561386281774840		-1.29717e+16	2.54834e+16		1.03237e+16	3.32774e+16		2.01043e+16	3301006993479460		-1186511866369350	3356819731437860		4848151919873480	3634861127745670		2344153658928990	2.99198e+16		-2.02228e+16	2993545676748150		3548625993568450	3.81604e+16		-3.47336e+16	3.73478e+16		1.11988e+16	3389588700154730		-4.10257e+16	2667917241093820
	1.49639e+16	2569012046090750		-2.21712e+16	2.55319e+16		1.07945e+16	3.3318e+16		1.92323e+16	3.30529e+16		-9755108259456350	3.35915e+16		6222010128855370	3.63903e+16		2.434e+16	2997115965958020		-2201413506032360	300052628103768		-6504293776092980	382405017905253		-2.70934e+16	3740678595058370		1.18183e+16	3392279544868060		-433638417518756	2.67108e+16
	1699333632137480	2.57588e+16		5639333857556230	2.55723e+16		1.12289e+16	3335143291619740		1766631818134430	3.31039e+16		-9491826230966590	3362994251091930		9222934217945060	3.64357e+16		2.03031e+16	3001880307847590		-1.66886e+16	3007333411608070		1.51486e+16	3.83116e+16		3615123346163900	3745509487657410		1.11436e+16	3.39607e+16		-4817472583195000	2679057113764150
	1.09514e+16	2577359559060400		9579762292560000	2.56183e+16					1752790679648990	3315325633610010		-883164641962791	3.36711e+16		-5972730963288720	365140394791319		1.23771e+16	3009100318377210		-9588539283728470	3011930817208090		8657241649567480	3835880899135130		9012149107662740	3.75059e+16		1.07112e+16	3.40318e+16		-5060979342917380	2682874264579160
	-9710121030791890	2.58543e+16		9560975094408970	2.56661e+16		1.27205e+16	3336174114060660		1651499164486130	3318924875068320		-877294457842044	3369555825512100		-1157094070519480	3657564844209310		8278703060557360	3015267829899420		-1.7798e+16	3016613960495360		-2.79105e+16	3844168287742850		1.19465e+16	3.75536e+16		1.32493e+16	3408168538190670		-5703760601850630	2.69073e+16
	-1.43535e+16	2591123466519670		2532638116573320	257191161054505		1.21069e+16	3336788089049850		1.28304e+16	3.32456e+16		-1349774543655370	3.37313e+16		5677597591496950	3.66127e+16		3726284977519270	3021638226707860		1530637582825020	3.01989e+16		-2818229362840180	385042193651713		1.49854e+16	3760599080461320		1.38828e+16	3408587539229590
	-1.49136e+16	2.59824e+16		-2564274281348180	2.57939e+16		6742449869778570	3.35736e+16		1.2574e+16	3.33075e+16		-2376736881341360	3.37982e+16		6874496699925150	3.66415e+16		3975756788975850	302889900042736		2383833243577230	3025696704944370		-3056889300715680	3.85718e+16		1.85712e+16	3765260249939480		1.31718e+16	3411427327730460
	-7713701919390270	2.60349e+16		677956469397	2585452033459500		6413123414176030	3.36393e+16		1.34856e+16	3.33442e+16		-3179838174619310	3385995837935910		-7914811096284300	3669692926826530		1.00816e+16	3034578142802410		4.51684e+16	3030725720209800		-3236423100087700	3.86352e+16		1.51096e+16	37700457963057		1.10589e+16	3418308963473410		-3621402017364430	269976633458701
	-3.53137e+16	2606071535944710		1.45438e+16	2.5891e+16		623635821325536	3.36837e+16		1435564994477790	3.33948e+16		-3910005045609290	3.3923e+16		-5689271176601900	3.67697e+16		1.64171e+16	3.03946e+16		3.44247e+16	3.03516e+16		-2382432565687580	3870291047750060		1189731182304920	3775470381870030		1.10721e+16	3424219450756040		-378163937203652	2708230920906560
	-1826823651426290	2.6105e+16		1667401158709310	2.59379e+16		5964944376530430	3374512648930350		1697667393880760	3343691108989990		-4.27497e+16	3.3995e+16		-7797085767183920	3.68153e+16		2.2775e+16	3.04449e+16		1.90009e+16	3041909888876460		-38293287476103	3.87578e+16		8833640634341040	3.78011e+16		1.1595e+16	3427215717815500		-3.83285e+16	2.70885e+16
	-1619998963991720	2.61487e+16		1.66545e+16	2599194863822820		5915173050543960	3379885769664020		1.8027e+16	3346573829475520		-4.18341e+16	3.40423e+16		-9392058855807710	3688523593173630		2.70634e+16	3048879553373720		2.6648e+16	3046578057782380		-5751954027413470	38838894974588		7436723642377880	3785418987310740		1.11151e+16	3.43049e+16		-4516088843637260	27186887656519
	-6705899213136520	2.62012e+16		1386775134586970	2604430012647540		594953044733503	3.38489e+16		1.60495e+16	3.35119e+16		-4104596711138030	3407838026473670					2950551849617490	3053951282158830		-1317780001522600	3.05157e+16		-4322800170357630	3890254613536940		-2.09046e+16	3790761738054300		1.01177e+16	3436473264739070		-4.00812e+16	2.72515e+16
	-1.5594e+16	2623766229146170		1.54593e+16	2.61119e+16		6185883024737520	3.38996e+16		1.83073e+16	3.35761e+16		-4.22533e+16	3.41192e+16		7589919184744500	3.69464e+16		2946683484777560	3.05855e+16		-3.73046e+16	3.05937e+16		3.00263e+16	3897422156126550		-5413326400760610	3.79551e+16		1.04484e+16	3441136665114660		-4.00631e+16	2.72536e+16
	-5801141035956820	2.62876e+16		1.98042e+16	2615801840751760		6323158061485240	3.39299e+16		2.37201e+16	3.36064e+16		-4387245986074060	3417751421488000		3.71793e+16	3701145226356370		2.47834e+16	3063991891864580		3171104934453020	3064342063252110		705076012359509	3.90094e+16		-7057748853933800	3.80108e+16		1.05434e+16	3.44363e+16
	-4262479476276840	2.63149e+16		2.56628e+16	2621457296178610		6253389193134170	3397620068965210		2701840893895340	3362251755519920		-4.24182e+16	3423277710754800		1423774048071360	3705265256552030		1614384906637090	3.07024e+16		-870299316675918	306788038506628		6614580610573070	3907516740308080		2.9694e+16	3806049317411370		9059003730347220	3.44805e+16		-3.32495e+16	2734136267350280
	-1.76068e+16	2639709800579680		3.12187e+16	2.62582e+16		6033581310666320	3401216902478650		2761426859784600	3.36404e+16		-3720469104896690	3427910866476990		-3790847193965750	3.71146e+16		1.16166e+16	307800554973409		-3.00302e+16	3075926870443480		9943052368564720	3.91424e+16		1.08397e+16	3810103155599040		7736875517237620	3455236767539380		-3.68821e+16	2734884887041070
	-1.9762e+16	2.64663e+16		3312868937819500	2.63071e+16		4272707299795780	3.40586e+16		2.16308e+16	3367331660571560		-33326059216309	3.43002e+16		-781126634371671	3716863962769640		1.53894e+16	3.08381e+16		5.6374e+16	3.08087e+16		1.42837e+16	3918974561856490		1.13896e+16	3814727873303900		8590932277379690	3.46036e+16
	-1.79579e+16	2.65092e+16		2.95562e+16	2636046732980370					7171192760899820	3.37481e+16		-3.33913e+16	3431594153794410		-8498144914255320	3.72359e+16		2.07702e+16	3088711521525420		2.22253e+16	3.08571e+16		1.33861e+16	3923487934546710		1.21882e+16	3.81952e+16		1025141038778240	3463603943341080		-3081566660241500	2.7469e+16
	-1.90429e+16	2655097465817600		4148699703010170	2643858108350500		7778198132736840	3412763201616980		-1.97559e+16	3381568787163750					-3.80209e+16	3.72881e+16		2610567067119050	3.09325e+16		7041162759160030	3.09201e+16		7382932210740600	3930648891236440		7028290601973340	3823744728202960		1.06334e+16	3.46444e+16		-3.43577e+16	2752947768045300
	-2.03907e+16	2.66125e+16		5.3525e+16	2646729591383470		723296083453735	3.41931e+16		-7395465209893090	3.38737e+16		-2.76315e+16	3.43735e+16		8353273636531210	3.73381e+16		2611570432137930	3.09687e+16		1.33412e+16	3096164692746660		5145302004277130	3937729704413260		-4406186615115350	3.82913e+16		9786396955280370	3.46908e+16		-3531761143071030	2758046501047300
	-1.95166e+16	2665947083713480		5807414701132760	2.65037e+16		6798358446113050	342121470123047		-903682335072641	3.39327e+16		-3.51652e+16	3.443e+16		1.05344e+16	3.73468e+16		1.92751e+16	3.10313e+16		1.98404e+16	3100324403928310		4.16984e+16	3943206250674590		-9552359247650930	3834123306495770		8002935430930680	3472019928173990		-3.64796e+16	2761400422356810
	-182075555801052	2.67093e+16		5938509453932400	2.65587e+16		5765398480426030	3432712503509		-767868342207621	339689599709135		-3.95369e+16	3.45022e+16		9095223535660990	3.74113e+16		1.49411e+16	3.1094e+16		2.0949e+16	3.1029e+16		4.64206e+16	3.94951e+16		-1.86661e+16	3.83882e+16		6416666578479400	3.48234e+16		-442140973113848	2765956601269690
	-1.67641e+16	2.67536e+16		6363854009657600	2660971551369320		6356098213819110	3.43587e+16		-8907609850492410	3.39925e+16					1143898478142300	3.74531e+16		1.19837e+16	3114924498287180		1.60033e+16	3109209362901820		-1.28782e+16	3956632666707810		-1914175017137760	3844762471961790		7190080234286700	3.48447e+16		-5761805142713580	2777307598867520
	-1650204618949530	2679881008707310		6873787536092170	2.66544e+16		6368060399846950	3435879915845640		-1588102372248780	3405419249142490		-3786732202279560	3.45158e+16		9281090686170060	3749321636193530		1.07106e+16	3.12099e+16		1.56769e+16	3.11495e+16		-2.05793e+16	3.96213e+16		-8495695378157520	3.84901e+16		6613001855372450	3487525396716800
	-1.67112e+16	2684877105979030		6903248315539750	2669389795904270		5317107730165310	3.44315e+16		-1.95464e+16	341208852544073		-5651719901385750	3467004783317740		1.35378e+16	3756385272030880		9401471371561140	3125534454325490		1.68774e+16	311895413572398		-1.87999e+16	3967206742396130		-1.18795e+16	3.85331e+16					-4.13836e+16	2788221158352300
	-1.723e+16	2689618048815610		6366551741622720	2674864855902120		4670622586222360	344745662967301					-5453876999474890	3471810132458990		1.54403e+16	3757764300160720		2.1393e+16	3131244476347610		1.30901e+16	3122615976740980		-6795866734350210	3.9739e+16		6939495115805580	3.85758e+16		7828814796320260	3.49253e+16		-1.93767e+16	2.79637e+16
	-1.77728e+16	2694859507341780		5894812061636000	2680441867596940		3673477176289800	3454978123851510		-1.06404e+16	3417793865967140		-5187346901067510	3.47571e+16		1107023078879940	3.7638e+16		-5193782973871100	3138524137008100		-3404557583025570	3.12914e+16		-1.09492e+16	398063894100036		6695978094548630	3.86159e+16		6153245009751760	3504298479073170
	-1.71866e+16	2699814264010190		5530861126172240	2685939448682080		3628216217927220	3.46121e+16		-1419915980030820	3.42201e+16		-5081796456405630	3.47911e+16		1.25737e+16	3768738924711570		-514943500154582	3.14512e+16		-1.14465e+16	3.13704e+16		-1.27397e+16	3987596155579180		314122048352829	3866554224533730		9668261932201420	3508627874669000		-1.2677e+16	2.79677e+16
	-1.74511e+16	2704275745101490		5560192351114100	2.69162e+16		3.67757e+16	3.46262e+16		-1.30059e+16	3429152048414200		-4534288031540160	3484989821924250		8574430760262410	3770828637289950		477446950140241	3150606403797120		-1.49868e+16	3143050344390140		-9858817816606280	399392587626385		1.9893e+16	3.87093e+16		1.04374e+16	3.50895e+16		-9902879678651980	279838891237468
	-1.85353e+16	2.70971e+16		5734952235747610	2696012470931370		2801969182847040	3467822998569680		-1.00078e+16	3.43067e+16		-4.2191e+16	3.48631e+16		-1.61493e+16	3780407990826150		3503410562607270	3.15481e+16		-1.70824e+16	3.14837e+16		-7590107681492200	3.99837e+16		-1988161502521250	3.87554e+16		1.03162e+16	350980258797667		-9830508321756360	2801293948043760
	-1849492187658130	2.71509e+16		5768574675915360	2.70085e+16		1.87657e+16	3.47594e+16		-1.14451e+16	3431804958749810		-4314503262263100	3.48687e+16		32028895219882	3785372375825210		5930296575573900	3.16031e+16		-1.90936e+16	3153700959053230		-743948756850452	4004114621694230		8917864574222120	3.8804e+16					-1155036197553410	2806456877898660
	-1.59415e+16	2720599043789170		5480824874059010	2.70504e+16		1.96153e+16	3481912979713150		-1.90268e+16	3440343844971310		-4716880551410470	3496885639993020		6964893492879000	3.78904e+16		8492683531439640	3.16501e+16		-2.2714e+16	3158570326054700		-7479608891267900	4.00957e+16		9547515251726240	3883978273623130		1.28436e+16	3.51774e+16		-1.4314e+16	2.81023e+16
	-1.05492e+16	2725300355930480		4631902439266750	2.71055e+16		2162868140443440	348445515168556		-1929644553155320	3444048659007890		-4.21919e+16	3502123618959050		8163350232357800	3.79365e+16		8466282259895760	3169850477195480		-2.87896e+16	3164743289631650		-9992912379769010	4.01494e+16		-112594053999102	3888807777268750					-1648842887625890	2817717810787130
	-7837156175450780	2.7286e+16		3591142971478010	2715952610292760		2.07846e+16	3487814647594720		-1.72642e+16	3448932271189820		-3999252214043440	3.50466e+16		2.19486e+16	3.79995e+16		8702430498227560	3175544148915690		-3.4195e+16	3170635595541340		-1.35258e+16	4021936472701130		-1.21975e+16	3.89416e+16		1.36442e+16	3.51864e+16		-1479984804387540	2821046398099410
	-3206348389700900	2.73422e+16		2604104647814900	2.72255e+16		1.75306e+16	3492251940963420		-1.48764e+16	3.45081e+16		-3.50086e+16	3.51056e+16		2558588147976840	3.80055e+16		7800015641630820	3.17985e+16		-4762531345450540	3.17629e+16		-1267861366512340	4.02846e+16		-8376640355027640	3.8979e+16		7159903544373480	3.53129e+16		-1.44765e+16	282414409712391
	4317289408380700	2737772995786130		2333384514196820	2.72812e+16		1368002591861090	3.49664e+16		-1.55348e+16	3452629344082320					2.36102e+16	3804208909420510		1.94831e+16	318567495930206		-454390715173384	3189962127144060		-1.00612e+16	403363527689205		-9843208402440230	3902386759435740		6856305849782260	3.53416e+16		-1.71689e+16	2827708413396680
	5547388118170180	2738922834393530		2.21178e+16	2733007464909200		6128055484592570	3500604305747650		-2.1878e+16	3.45746e+16		-1.84163e+16	3.5156e+16		2.12885e+16	3810668695697530		-2.03197e+16	3.19222e+16					-8040553592972460	4.03874e+16		-7896488204150440	390680389142618		6128955958463270	3.539e+16		-2411730031149160	2833669013918350
	-1.78618e+16	2745042471525040		1.76507e+16	2737881768187910		-6668481792628060	3509665623691010		-3.04675e+16	3461610760942250		-1.53489e+16	3517842944292810		2.42426e+16	3815375282749130		-3647367818455970	3197679497545150		2.10055e+16	3.19401e+16		-7806012824347770	4.04383e+16		-1135840630222870	3.91064e+16		5526165002455690	3542227330879820		-2.8115e+16	2.84081e+16
	-7191564601896410	2.75138e+16		1214813168729230	2.74389e+16		-7428592781555630	3.51623e+16		-4514334302285910	3.47051e+16		-9587632335869500	3522566986582370		2596080244624130	3819529469318060		-2.7313e+16	3.20387e+16		7348963194295510	3.19555e+16		-5788755137923620	4050083434171390		-1239459828392140	3.91582e+16		4639631073829570	3.5474e+16		-3029641756794100	2.84358e+16
	-516077762373831	2.75808e+16		1222481701521940	2.74934e+16		-5962952356657220	3519558800219340		-482525789726195	3478928814026110		3.11315e+16	3526940061760890		3526943134156330	3825570912001950		5987518473589990	3208715144086090		7960337360791490	3.19939e+16		-4396433968124120	4.05409e+16		-8224561454579020	3919469863834770		4128998936689240	3.55071e+16		-3.85577e+16	2851138741130540
	-6.05824e+16	2761657297607790		1108845443416670	2753525124911160		-4256200686649690	3523911852371880		-374437397814184	3484909065000560					4847998683202860	3.82867e+16		339850376185906	3213498098979210		5938279413654620	3.20486e+16		-3.66965e+16	4.06002e+16		-1.08733e+16	3.92365e+16		3.55907e+16	3555473942494930		-4.072e+16	2.85936e+16
	1.65555e+16	2765137861956700		323547444184871	2759039406634430		-3565707288441950	3526428980813200		-3.50962e+16	3485263894848950		7868713857592250	3.52731e+16		5134821001498920	382923116479537		3608180504296180	3218036704810840		2.45791e+16	3209760393349490		-4540737488130230	4063944920371260		-1.25833e+16	3.92814e+16		2903581343595690	3.55606e+16		-3.95505e+16	2.86411e+16
	8200365665565430	2.76935e+16		-1.07498e+16	2765740072336030		-7834853040965730	3530427812548570		-3464388343043440	3486374483302670		1102943262003660	3531570074496140		5019086785913390	3.83348e+16		2.89935e+16	3223794313193970		-1.37617e+16	3216534921280340		-8014225453284340	4070737311442360		-1.37547e+16	3932204248068180		-1.43191e+16	3.56715e+16		-4177901693987680	2.86942e+16
	-4572097091495030	2.77451e+16		3975421120579230	277108368944509		-1.22198e+16	3.53763e+16		-3658023157316800	3492474963650690					5098931443274510	3.83845e+16		5505445790407600	3.22893e+16		1100843912879090	3222371395720150		-1066810771369670	4075991394733930		-1.42006e+16	3936669920940900
	-2.5764e+16	2782948072624560		7271864636434300	2774875589545300		-1.05463e+16	3541729414190020		-3368017475826360	3497513517230310		1.68235e+16	3.53376e+16		5246344522482410	3841874681629450		5851840553957900	32326691348548		2546677428576720	3.227e+16		-8141162302382370	4083479587547950		-8276895723042180	3.94081e+16
	7379341294720830	2787230560818880		6348070723114920	2.77995e+16		-1.0304e+16	354417375960493		-3130257305472600	3500182980262190		1.16985e+16	3537993037878340		5224422907646350	3.84608e+16		5927571026512840	323807018562546		7826273980145910	3232312522212380		-4351697811251530	4.08653e+16		-4482730357445350	3944244954094470		5619344296619110	3574627632264430		-5803365845710630	287456954430704
	1125170335396450	2789065219458790		6233868085777450	2785189586416310		-1.37131e+16	3548762107766590		-2.99358e+16	350387813808932		7766450444151540	3.5449e+16		5454098216706710	3850700944535300		-5063219978677630	3243966325532630		1.0199e+16	3235070012653030		-6001751821022270	4090704001318440		-1299257747393910	394803920992685		5271814626082440	3.5775e+16		-7307643616833720	2883007331243140
	157979742114493	2794090426360660		5.15308e+16	2.78992e+16		-1.71246e+16	3.55368e+16		-2.59715e+16	3508352884552990		1.0672e+16	3549426182812100		5974668800617190	3854014356111290		-1.16898e+16	3249470209204360		9837200488692970	3.24049e+16		-7897057964067740	4097901135089200		-1.9075e+16	3.95322e+16		5023898675066980	3582872365486120		-3.75211e+16	2.88715e+16
	2.22338e+16	2.79785e+16		5668381769191970	2795582219422240		-1.94891e+16	3558267190999690		-2.50252e+16	3.50949e+16		1.45758e+16	3.55184e+16		6136555272215560	3855762719591560		-1.32433e+16	3256770843743060		1.00691e+16	3.24473e+16		-1.58457e+16	4.10319e+16		-1.36131e+16	3956977393156300		5071748749767120	3585130988767940		-3.54271e+16	2.88948e+16
	2.48168e+16	2800168233795060		4124785693546460	2.79955e+16		-2.17182e+16	356228417461982		-2.87219e+16	3514358523605620		1952287145010760	3.5537e+16		565557667304962	3859729064547380		-1.1264e+16	3.26043e+16		6870694584512480	3.24907e+16		2.04499e+16	4104698299643050		-1.47972e+16	3.96042e+16		3411390647105880	3.58915e+16		9006863438362800	2897079901758400
	2.70964e+16	2.80504e+16		-8557681394662550	2.80595e+16		-2466090034226870	3.56662e+16		-2360651114276560	3.52244e+16		2.01148e+16	3553758923500030		4943021527108530	3.86414e+16		-1548177014478580	3265343365882390		-1.24343e+16	3254903148232830		-4.52719e+16	4.11055e+16		-2352574919705980	3.96479e+16
	2902189364535640	2807452505150650		346582461839444	281174234129929		-2.92463e+16	3570274785678210		-1.78213e+16	3.5249e+16		1.78036e+16	3555720006636150		4065964968860760	386914517315838		-2.18617e+16	3.27184e+16		-9270078042633280	3.26203e+16		-8949316265596140	4116006834658260		-1.95795e+16	396951307644065					833266322643523	2.89956e+16
	2.329e+16	2.81049e+16		9161982534229140	2.81576e+16		-4059694749636130	3.57643e+16		-1.35686e+16	3.52683e+16		8594230269115620	3.56098e+16		3801109860173750	3875007130492600		-2.03429e+16	3278344420167220		-1.02244e+16	3269094382259030		-1385123274373950	4122163025334530		-1.77882e+16	3.97232e+16		7055498164017130	3597367533650790		4.85005e+16	2904547579346330
	8515478423079590	2.81892e+16		1.10437e+16	2.82011e+16		-4604468080781740	3.58568e+16		-1.30885e+16	3.52847e+16		3875819547944290	3567382920409970		3.84542e+16	3877237505118700		-1.92304e+16	3.28181e+16		-3.90092e+16	3.27467e+16		-1.39267e+16	412875131397455		-2235066952393190	3.97696e+16		4405100577792620	3604939069676100		1.75045e+16	2910991323865780
	819262718632972	2.82561e+16		1.27845e+16	2.82531e+16		-4416205190385670	3.58914e+16					3995435955334940	3568152348773260		3616917687279220	38815617277592		-2.08998e+16	3287876178305950		3.21502e+16	3278358024200440		-1.25542e+16	413256275083038		-1.77977e+16	3980786192066730		6217800808002070	3612054580132690		519421661529019	2.91712e+16
	7735316476647140	2827451191861820		1.4749e+16	2.82966e+16		-4441436642777180	3.5927e+16		-2009682629074250	3.53444e+16		-2.44818e+16	3572070339237730		3359863877620440	3883691341835980		-2.24739e+16	3.29245e+16		7938694175874300	3281423169005690		-1248839130533030	4137652794280400		-1.75026e+16	3.98407e+16		7314553736111960	3.61341e+16		5616034900137010	2917794433323610
	-3448737447455490	2834472000917940		1.21974e+16	2834255351894640		-4410489401937340	3598348822269290		-1.87045e+16	3.53699e+16		-9989541748832020	3577403023165150		1.77632e+16	3.8888e+16		-2.72688e+16	3.29858e+16		6941080006031180	3.28459e+16		-1.19212e+16	4142442444192700		-229118442380182	3.98819e+16		8512139399942880	3.6161e+16		3.4281e+16	2.92477e+16
	-752813861999401	2840896760449790		1.32398e+16	2840393995567190		-4058706602700400	3.60254e+16		-1653197465301340	3541856579110420		-1.23179e+16	3.57786e+16		987911570991931	3896977042307370		-2.4925e+16	3305463996491030		1.883e+16	3291229110278200		-1.09326e+16	4147173280528740		-2137048076196600	399235084290212		1.00231e+16	3.61888e+16
	-1548310023357070	2844711663886050		1.4573e+16	2.84384e+16		-3872617741252110	3.60487e+16		-1.14118e+16	3544764934891940		-3557607325912980	3589600276489250		9715651137887910	3897716681502950		-2028882153959080	3309663300927190		-7063731440175750	3296265015384020		-1.02735e+16	415145707986447		-1.865e+16	3.99557e+16
	6480639159864590	2.85232e+16		1.31624e+16	2.84945e+16		-3.91532e+16	3.60877e+16		-2347607484299620	3.54909e+16		-3.95973e+16	3.59866e+16		-1620576849027470	3.90428e+16		-1396886946341500	3.31482e+16		-3788321591137490	3302304529907750		-1.15182e+16	4156003281273620		-2494598180511930	3999103954468410		1.07229e+16	3620029322879030
	8900856417520480	2.85344e+16		1269918892620020	2.8536e+16		-3986389263604950	3613491751298210					-3485542452885410	3603552055920100		-2748380080712390	3908603232030850		-1.01482e+16	3.31818e+16		-5.03072e+16	3308291852403120		-8761745680346530	4.16211e+16		-3.34582e+16	4.00349e+16		9370195450021290	3629283180744840		2.63799e+16	2.92966e+16
	1.4404e+16	2859433607342690		8844950770797270	2.85864e+16		-3.85439e+16	3.61797e+16		1.07264e+16	3.55517e+16		-2.94201e+16	3.60617e+16		-1.5569e+16	3910967341755750		-1018809559518580	3323041793678500		1.87023e+16	3314901470840760		-7581516562211300	4.16395e+16		-3377232390193960	4007553192634330		1.05218e+16	3.63137e+16		6285151073287080	2.94586e+16
	1909331208590300	2.86182e+16		1.55132e+16	2.8635e+16		-3.98117e+16	362015227312176		1164796514378540	3.5559e+16		-2829668576937640	3.60677e+16		-7210270633077450	3916096179776270		-9445155654820800	3328395448667420		5863710711452990	3.31763e+16		-1.19969e+16	4169526615043610		-3.16511e+16	4.01114e+16					5219199283365680	2.94694e+16
	1.74684e+16	2864496922915880		-2.57677e+16	2.8703e+16		-4.15772e+16	3627724867967760		1135040433693380	3.56015e+16		-2.58311e+16	3610905395899850		-9257408484435560	3.92018e+16		-8920157171370170	3332739280003430		1.09287e+16	3323322396971580		-949469319403774	4.17635e+16		-2.49003e+16	4014960187782690		1.28669e+16	3.63139e+16		2406232485056080	2956450092681160
	1.74707e+16	2.87249e+16		-2782040266863450	2874349483478650		-4033480587932690	3631292499378340		1.27975e+16	3562843494994470		-2.27315e+16	3613590888827860		-9388975300458800	3.92399e+16		-1.04537e+16	3.33775e+16		1.93233e+16	332775932647706		-8242648585113760	4178219953162510		-1.96449e+16	4.01778e+16		6845454482241040	3638914156767940		2.08366e+16	2958995910547800
	2.11463e+16	2875566326620490		-1.13117e+16	2.88023e+16					1.24665e+16	3564167660942560		-2.26603e+16	3614633588736510		-1165681353830740	3.92629e+16		-1.48431e+16	3342586465327780		2543199153636740	3330737056713590		-6911905351600720	4.18437e+16		-2.40618e+16	4.02113e+16
	2214876117792500	287957600989128		-9910526406210050	2883441993890410		-3.14385e+16	3635394073781550		6464203040555640	3568671022549460		-2.53338e+16	3620471673712940		-2.02095e+16	3931644097877710		-1976604472890450	3.34924e+16		3058719682471060	3.33447e+16					-2.70747e+16	4.02528e+16		9376538297393820	3646039925417790		1.1122e+16	296418073769805
	2296714979339950	2884889602976140		-588190240268801	2.88952e+16		-3.2052e+16	3.64293e+16		2450302618016550	3.57435e+16					-2383627591813310	3.93628e+16		-2.09656e+16	3354715644405540		3.47341e+16	3337758728776270		72158948330137	4.18727e+16		-2.74374e+16	4028364827623070					1.0994e+16	2.97277e+16
	2819339397605770	2890362669184440		-4.01488e+16	2894669471790230		-2862114160780400	3645710497091650		4755242282585320	3.57678e+16		-1.38926e+16	3625225773783330		-3.00362e+16	3.9392e+16		-1.9547e+16	3360614362159890		3.46067e+16	3.34037e+16		1.90406e+16	4.18983e+16		-3472733834472360	4031913426128730					1.46996e+16	2975156575121830
	389458999688763	2.89474e+16		-2780767480769850	2.89858e+16		-2.81535e+16	3647786535387860		-1711427931738600	3.58352e+16		-1.0834e+16	3.62999e+16		-3265583956501700	3.94749e+16		-1.28142e+16	3365837132610190		2.53645e+16	3345525517833500		-1.48679e+16	4198499709882220		-4415425795359470	4035868774365050		1.29634e+16	3650851405084740		1.48788e+16	2976137040594000
	4629647911275080	2896670926984640		-6682179362265370	2.90331e+16		-2701527163897510	3653279937342770		-8777465506540300	3585277102769180		-8925674577869690	3.63225e+16					-8598218135357540	3369069903243380		1599813809657820	3353230650820850		-1.8177e+16	4206048414060880		-4764220570576340	4.03998e+16					1.07751e+16	2982576944828710
	5.00599e+16	2.89831e+16		-1119810389450130	2.90894e+16		-2.43534e+16	3.65558e+16		-1310604980329260	3589043199558710					-1.87029e+16	394972368098747		-8069568580430300	3.37383e+16		1.5898e+16	335884131735818		-1.67117e+16	4209309068303020		-4.19351e+16	4.04362e+16					9735329504209430	2986795696480130
	5037272462129060	2.90139e+16		-1.38659e+16	2.91399e+16		-2.4666e+16	3657329380868740		-7886207068653950	3592414258553430					-2.5019e+16	3954695059248640		-6774088821000090	3.37919e+16		1.65477e+16	3.36268e+16		-1.62355e+16	4213380953114540		-3653667771182330	4046470745419840					434397685125968	2.98914e+16
	4586842055587540	2905089385894860		-1.55571e+16	2919407609887980		-3042131716556780	3662506653607540		-1.39121e+16	3594754310864060		-5.42377e+16	3634802481799590		-2.51326e+16	3959573953703410		-5782263512510930	338364485816827		1487210321110350	3.36742e+16					-4215667779818960	4049510740688310		1.79113e+16	3658473668753670		-1.6848e+16	3.00284e+16
	3571564562482680	2911218373948340		-1.36856e+16	2.92458e+16		-3091350553963430	3668754555065060		-4671341478933320	3599253174593020		-667583359054497	3645750045750710		-2.56431e+16	3961434579763830		-5.31806e+16	3.38904e+16		1.3417e+16	3372565947235940		-8914287464640260	4.2179e+16		-3854307727091500	4054231695669690		894742082131135	3.66918e+16		1.31845e+16	3.00997e+16
	3.10901e+16	2.91839e+16		-1.0635e+16	2.92898e+16		-3.04131e+16	367017346165821		-3502530037041890	3605345224476360		8180738827979810	3653164876781110		-3.00864e+16	3966601034092020		-2.1241e+16	3.39425e+16		1.27599e+16	3.37718e+16		-1.42673e+16	4221861328501670		-3709832796403320	4056147981341230		5765261965593410	3.67206e+16		1.92067e+16	3011194983935740
	3.41781e+16	2.92322e+16		-107665306251851	2.93328e+16		-3138031135842300	3675199252025460		4155263756561370	3.60943e+16		1.46008e+16	3.65458e+16		-3228450816713220	39705112144646		2805760870401530	3398705022293460		1.03358e+16	3381634158860330		-2644848737511430	4227899560113590		-4325764141142740	406073021349634
	3833585786494210	292658619508306		-1.24865e+16	2.93875e+16		-3093688208490800	3677238732230680								-2.87804e+16	3975800096530320		769705652183128	3.40262e+16		8208901182234890	3387548280457270					-3218874306415500	4.06458e+16		4568473372882020	3.68205e+16		2624952614331140	3012348904417430
	3.99549e+16	2929274025227460		-6858928442428910	2.94431e+16		-3.44313e+16	3680286343090890								-2.40277e+16	3977990638400090		8339042241822220	3.40581e+16		1068284192096820	3392239865531160					-1.37587e+16	4.06751e+16		2591439818260320	3684456351875130		2482147506278550	3.01535e+16
	3693433611460610	2.93325e+16		2.90084e+16	2.94777e+16		-4269922093722340	3685721990572760								-2.3697e+16	3979853488787930		2.37247e+16	3.41101e+16		1.03674e+16	3394857120356500		7721158382222880	4234485641168810		-3.1927e+16	4069541945932090		2.23447e+16	3694837274325140		1.95117e+16	3.0224e+16
	3.46376e+16	2.93943e+16		1.01149e+16	2951207316731680		-4772735376799430	3691942815454060								-2254362065451630	3984971811446710		-2537551278904370	3417378454417250		4.92439e+16	34008541692799					-2.99719e+16	4072444936877040					2.47015e+16	3.03187e+16
	3724103472957230	2943500910230590		-4.10537e+16	2.95632e+16		-4960528251436480	3694802711234460		2.79617e+16	3.60986e+16					-2.08595e+16	3987202162970170		-3533054754879570	3422631411744340		1.73152e+16	3405846532504490					721731333753007	4076537796759410					4460078518839840	3037935757583990
	3821033323269670	2.94636e+16		-6641611520109660	2962055657008240		-5.66791e+16	3699625614427690		3.54211e+16	3.61884e+16					-2.01887e+16	3.99118e+16		-1.22944e+16	3428040626414640		-1.41871e+16	3411203960841480		215696201842431	4239190108617310		1714104745352850	4.0786e+16		6146652239062360	3.69563e+16		4626761440971970	3038065841122490
	3.74139e+16	2950834112666890		-4516502064623590	2.96682e+16		-5954076355575480	3707666394695810		-8568627377173780	3.62734e+16					-116353706154274	3.99543e+16		1.67646e+16	3431971821315520		-2.95963e+16	3.41657e+16		-1.14629e+16	4248512986652350		2538182236959070	4.08157e+16		4321974844226850	3.69983e+16		4906799382737530	3.03877e+16
	3689879811920900	2.95447e+16		-3000436687250950	2.97097e+16		-5734209958780490	3710405582478390		-1.08468e+16	3.63215e+16					-8299748838469300	3996169064990540		2.26729e+16	343631741123755		-1.77767e+16	3421580412265480					2.66598e+16	4083711961890470		284946053543625	3703410427564400		5240506307231540	3.04139e+16
	3.55321e+16	2.9584e+16		-2932235589374060	2975630405236010		-5833171555568780	3.71266e+16		-1.04057e+16	3636534978008890					-5751546654070200	3998333365486090		2.26973e+16	3.44118e+16		-1.61276e+16	3425274566448520		-1.43589e+16	4253769357713270		2.03431e+16	4087354177692630		126110115953806	3707343778763240		5866334570474900	3.0461e+16
	3.18457e+16	2961481539726050		-2706170477239020	2980152407118330		-6142084277154550	3718969111135280		-4271472103888700	364074664165196		9188509823270530	3655226774351530		-6331008490189320	3.99995e+16		2.25162e+16	3.44563e+16		-1.65523e+16	3.43072e+16					3.17479e+16	4.09115e+16		-1.23069e+16	3710562874089490
	1.82717e+16	296699740054742		-4215763113770110	2984446031190150					-1.08106e+16	3641546926186280		684122926064094	3664042836219870		-1.51537e+16	4.00371e+16		8763369476083580	3.45012e+16		-1.12102e+16	3434492244976280					4504052682556160	4.09287e+16		-9759658846863940	3720638854789080		7.18954e+16	3049847445184940
	1.02499e+16	2976448936753590		-7144564189206850	2989387226633360					-3760950268770930	364177508613551		5927465766832360	3669713537630080		-2.398e+16	4009971570738940		-4479741690763520	3455464718163420		-3185533564741190	3439137140034350					4333117661772140	409429626389639					7472242297919270	3.05102e+16
	1556512034889410	2980588356131300		-1.02633e+16	2993940403974580					-2499028316999250	3644633917211740		5600482532860760	3.67208e+16		-2.37597e+16	4014318676265730		-633393678035129	3.46154e+16		-4773039507925390	3.44454e+16					2.40545e+16	4.09845e+16		3.55898e+16	3721167866080310		746110068200937	3.05214e+16
	1.66503e+16	2.98238e+16		-1674024810322760	2.99883e+16					-7418072561146050	3.64937e+16		4829959001212390	3.67577e+16		-1.94259e+16	4017676817287910		-368869659108647	3.46659e+16		-7123809635498890	3448913460510270		3696124511841720	4257551315945360		2755945720777890	4102354622512470					7116153941203900	3058348750204580
	2083978427932360	2988402921894250		-1.97089e+16	3004987213431260					-4372611627702590	3.65699e+16		3934952902049820	3.68325e+16		-1.90789e+16	4.01906e+16		4.1565e+16	3471333232050310		-4.5388e+16	3.45577e+16					3.35744e+16	4.1041e+16		2.38659e+16	3.72163e+16		687507079636191	3060210474238660
	2149587920933760	2988767092357260		-1.70944e+16	3.00907e+16											-1.25313e+16	4024453173702320		1.01372e+16	3.47372e+16		-6760925481716660	3.45842e+16					3.94814e+16	4.10685e+16		-3.86072e+16	3.73114e+16
	1.90834e+16	2.99526e+16		-1.92699e+16	3012722267744430					5861870109217590	3.65761e+16					-9290152011745250	4025197735038020		1.01869e+16	3476251076677340		-7875678889975860	3.46207e+16		6257434497863230	4273487849814830		4074941522559800	4.10786e+16					7022390319596890	306849838611349
	2.0054e+16	2.99711e+16		-2.61859e+16	3018312384273380		1478806923277570	3.7225e+16		6469941162684470	3.65953e+16		5369071557019740	3688280988674890		-6302005138541120	4.02724e+16		2.37005e+16	3.48136e+16		-8818957139451290	3467580551309450								-9587370344617420	3.73324e+16		6614712539927170	3072249842861440
	1403840796094650	3000999806759830		-3.16577e+16	3.02335e+16		-5047852287443320	3751555860699460		4658835975809050	3662944510902280		5480863007428940	3.68877e+16		-6054131454773950	4.02869e+16		-6654393736230060	3486471483988680		4.63898e+16	3.47132e+16								-572596979071925	3.74259e+16		5752300870545450	3077928635207930
	5558163866370390	3007128421400690		-3.75378e+16	3029011990886750		-4171746519113610	3.75538e+16								-1.08189e+16	4032034778934190		-2.151e+16	3491979772820490		6751522671682220	347535741245802											5286045202858280	3.08678e+16
	-1.0595e+16	3.01099e+16		-3.67422e+16	3035121219356480								5.55039e+16	3689703238339600		-1.29157e+16	4.03637e+16		-326727571332536	3501254398897860		-3.82307e+16	3478639235938490											5388270442927190	3090649642177130
	-7766579908126690	3.01848e+16		-2.77771e+16	3.03985e+16		-3.77006e+16	3.7558e+16					4402243882572130	3694788785590080		-1.39714e+16	4.03673e+16		-2799966953546970	3506487952186210		-1.09971e+16	3.48655e+16											5400462950298630	3095231538176550
	-9382143421697320	3.02095e+16		-2419338168473750	3.04262e+16		-4332197154328960	3.75887e+16		3.83483e+16	3.66491e+16		3651640967570200	369976827728461		-2475679938311540	4043553242705610		-2352697408090360	3509846343783190		-1189323247356330	3.48989e+16
	-1.79969e+16	3026999670159560		-2.15245e+16	3048149407828210		-5.25939e+16	3767044020871290		3630404349116280	3.66557e+16		3.33752e+16	3701015791080450		-2799842874035230	4046591704300100		-2.55465e+16	3.51332e+16		-2.9497e+16	3.49238e+16
	-2276289786890290	3.03362e+16		-1.606e+16	3.05233e+16		-5195188759895400	3.77269e+16		1979757928890740	3.6727e+16					-1.99132e+16	4052529029117580		-2.58745e+16	3.52067e+16											4497755154680530	3748896692701280
	-1.78714e+16	3039564368072650		-6492131446981000	3.05674e+16					1.21976e+16	3.67794e+16					-1.83303e+16	4052684272964240		-2181136707920620	3.52464e+16		1.97793e+16	3.5049e+16											7819900167108510	3.1023e+16
	-1648324746448710	304113189828122		-1.57316e+16	3058916627405610		-4891194681950750	3774838652658830		674198521321862	3.68074e+16					-1.93044e+16	4054225146821210		-1.41967e+16	3529625276070630		2262652745885250	3505875099498060
	-168886481045769	3.04711e+16		-581747063447344	3062713958658490		-4792966736987650	3785253157858240					3.65356e+16	3.70776e+16					-9273991300107960	3532176654299920		2478393647869170	3510475830466760		8495303554702460	4.28133e+16								9290053548173430	3105131614423440
	-1.24217e+16	305252552429568		-1.56548e+16	3068524416182740		-4452882899836990	3786585829844090		582753408606195	368716938098981		2.40698e+16	3.71355e+16					-8156900313640750	3.536e+16		2.65369e+16	3513250356626560								1.06489e+16	3756512763133840		8464068372760200	3113547631775210
	-2.20855e+16	3054678958100550		-1.34584e+16	3074631280278160		-4.28934e+16	3788297239101820		506352097176148	3.69219e+16		1.85063e+16	3.71608e+16		-3.47508e+16	40581108892834		-8640995481285050	3.54063e+16		2.43492e+16	3.51679e+16											8455910164337760	3.11536e+16
	8004589597041480	3.05683e+16		-1.46895e+16	3075990126994810		-411716491299649	3.79208e+16								-1.83311e+16	4.06415e+16		-9613341995983720	3545024422620690		1.89218e+16	3.52165e+16											8212269321475910	3.1195e+16
	1047798512069450	3.05965e+16		-2712303395804640	3.08396e+16		-4133023546235800	3794465241431550					1269436847874990	3720648832299980		-2.26904e+16	4069081347047520		-1.49332e+16	3549496796439660		1.34079e+16	3526536636291170								2016481795351990	3.7579e+16
	1.05913e+16	3063217884906760		-2292001571127410	3.08895e+16		-3.87864e+16	3800287439590650					5881733926354270	3.72607e+16		-2.09017e+16	4.07228e+16		-1.5716e+16	3.55705e+16		6337267426252440	3531461253893620								1249949865173590	3761891483746530		8430212521630050	3121241313530210
	1.06752e+16	3067787402380710		-2.00092e+16	3092150581138560		-3.54223e+16	3802781413402630		1.57937e+16	3.69783e+16		-8272299407171120	3.7307e+16		-2.21099e+16	4.07253e+16		-1.04863e+16	3560889701617150		1.27461e+16	3538199306875210											6291480926365110	3131126089499820
	1.26755e+16	3071611161777260		-1.80786e+16	3.09676e+16		-3.38131e+16	3805197044543300		1087307928725560	3701357379624000		-1.89048e+16	3735323991272140					-5777890180796780	3.56475e+16		2.20308e+16	3542615386993450								626227318827558	3.77405e+16
	1.27024e+16	3074275382434760		-2.03028e+16	3.09955e+16														-3.38774e+16	3568246152441600		3.73624e+16	3546397169861320								-898233367208466	3783794995379440
	1.08905e+16	3.07914e+16		-3.30617e+16	3105653947192210														-3247194529137680	3.57268e+16		3880788170774850	3549735539415370								-1.20076e+16	3792123093123090		7084599167620080	3136732957657150
	1.17583e+16	3.08286e+16		-4.06232e+16	311199767967802								-1.01459e+16	3746194521582670		1033391392265230	4.0754e+16		-3.34292e+16	3577374158354030		1462127723078370	3.55352e+16											555225474357874	3142633282726030
	9736369416207940	3085032092157320		-3694364426229980	3.11808e+16					2.18755e+16	3.70619e+16		-5699315453605640	3749571813595330		-1.7728e+16	4.08553e+16		-3835620191515970	3582014592835400		-7865592147819800	355918992366144											4.09686e+16	3148255383190830
	6880507676974180	3091435204294250		-3071498231050790	3.12186e+16					1.11768e+16	3.71284e+16					-2.09709e+16	4.08768e+16		-1.83173e+16	3587391060426090		-1.1211e+16	3565801909296910		1564986582926990	4.28302e+16					-6700044708173220	3.79306e+16		2239332114816520	3154568726022750
	2.7238e+16	3.09764e+16		-2.44501e+16	3126149154375850					975232631300969	3714035140253250					-2.31344e+16	4.09244e+16		2.22059e+16	3.59148e+16		-9539149621983080	3.56993e+16											6265707623261830	3.16603e+16
	4.85784e+16	3098832305707090		-2172212928805450	3129807802643320					3500287110647740	3717630506527960					-2252210084381460	4.09387e+16		4698466900277180	3595321063913560		-1078725294053680	3573324901299000								-6361242308575110	3794297554628840
	1.45843e+16	3102323720529800		-1.54841e+16	3135410013492300					-4346631118025510	3721327898443820								7886691333503250	3.60017e+16		-1.04965e+16	3579775695044010								-1.71283e+16	3805748975429150		1.52935e+16	3166919527561010
	-1.60192e+16	3.10803e+16		-6241081708783760	313917878063784		7638448638720860	3806764663764050		-1.06743e+16	3.72865e+16					-2034536437939840	4.09677e+16		1.48164e+16	3604491065389640		-4402950994729810	3583645346794520								-2025896214879040	3.81372e+16		3.83062e+16	3171301706614860
	-1740655909726090	3.1105e+16		1.76873e+16	3142521491360040		8856225668756390	3824865744853740		-9423480031538000	373196531420711					-2951109303167340	4100716937154030		2.09598e+16	3.60725e+16		-2763856070717290	3585186697708770		2770927002285100	4.32683e+16					-2.15701e+16	3815463554640770		-150897637390343	3179895653002710
	-6504976645006780	3.1143e+16		4153477651622340	3.14552e+16		8823921688406300	3.84038e+16		-7735836927406470	3734191410374810		2.19307e+16	3.75176e+16		-3.3627e+16	4.10637e+16		2258271653806620	3.60964e+16		-5.08072e+16	3590207946809170											-2.37954e+16	3186551941795330
	-1.32595e+16	3119323365702840		367049797847375	3150685025260940											-2.91795e+16	410968460533502		1.82644e+16	3.61407e+16		-5910484245065870	3594621578985360											-2727549497644160	3188646476268060
	-2.0463e+16	3123292803432090		1.0087e+16	3.15574e+16					-2.40649e+16	373574104470009								1.2806e+16	3619481418691450		-8676761518971330	3598661570834940								-1.81983e+16	3818559447550270		-4.22728e+16	3.19571e+16
	-3.32208e+16	3129974735564500		1.50558e+16	3158694493658390					-158255891084135	3738880273880280		3031922500753870	3.75238e+16		-2355535824031290	4.11118e+16		1.26416e+16	3625122834187900		-9339923128248190	3605050200561010											-5347625484518050	3205368699120980
	-3859919432756730	3137626430498290		1.7086e+16	3162870544686540					-3585762672470520	3.74016e+16		2.37222e+16	375468976972749		-2769131092675060	4.11467e+16		1.6556e+16	3.62893e+16		-6592573406454060	3.60885e+16											-5519330785689670	3210695936243370
	-3.13207e+16	3.14324e+16		1.89438e+16	316727429477768					-8920852504027230	3.74058e+16		1.19229e+16	3759239050255150		-4506413822397070	4.12135e+16		1890631304012790	3.63187e+16		-2230996049619780	3613018243917060											-5674354546025830	3214737137269490
	-2.74563e+16	3.14472e+16		2402903011841580	3.17189e+16		4411489632598490	3.84537e+16		-4.49542e+16	3745975955976130		2.32602e+16	3.76256e+16					1.86834e+16	3635373619797190											-1.29038e+16	3.82993e+16		-5858962825831700	3220848744527350
	-2.63333e+16	3147643661534300		3203918809277180	3175481242754880		4418402047774030	3845555690490340					-1.10229e+16	3769933582337190		7979638667298710	4.12156e+16		1.18868e+16	3.63838e+16											-1445876085854870	3830909768892660		-5414654269967560	3227609240434820
	-2.36727e+16	3.15242e+16		3.54049e+16	3.17778e+16		3411016844286660	3849838619426790																										-5138577602142350	3230402921385250
	-23880305791308	3153862387052360		3.22494e+16	3.1818e+16		218856441782387	3856865346216400								3.32761e+16	4.1216e+16																	-4318814897395400	3.23612e+16
	-3.03617e+16	3160301098002270		2.80413e+16	3186558125938010		1972783100257560	3863445998336580																							-1.25814e+16	3.84223e+16		-3724906090126720	3.23878e+16
	-2808570061812000	3167161408496390		2628192163322250	3190864025706240		2105162118637310	386635536592619								1.11222e+16	4122447669064960														-1.22422e+16	3.84505e+16		-2970477932310130	3.24199e+16
	-1.82417e+16	3.17186e+16		2.22698e+16	3194354008672170											2.60799e+16	4.12491e+16														-1226008066878430	384635907521592		-2455433984280000	3.24432e+16
	-6211297441511630	3.17478e+16		1195269501365580	3199501254470800		3114572873046400	3870045556540120								-8390549539866850	4.13063e+16														-1.26861e+16	3850003656255340
	-2295439207842980	3175400809987650		4867045112476340	3.2052e+16		3.19427e+16	3.87121e+16								-1.19119e+16	4131156251749930														-1.43538e+16	385266733169836
				13566897079074	3209701009736670		340347074777063	3874973182568630
				913399256701778	3.21501e+16		3675691913991620	3876925121425070								-6523605309396310	4.13941e+16
				4068073524733520	3.2189e+16											-5389248543601610	4140577309350160
				6037714388991450	3.22253e+16
				4.80322e+16	3.22637e+16											2.15154e+16	4.14069e+16
				5995906267532010	3231389646767210																										-3.27133e+16	3852709119815290
				582565225031103	3.23398e+16		5900987096916530	3878318277911410
				-3490508461908990	3.23923e+16		4567291955290170	3.88122e+16																							9932908141603550	3862145287143810
				-1.23298e+16	3244223675784260		43649055363038	3.88127e+16
				-4602568796316580	3247964333367610
				-2.76108e+16	3251762025582160
				-4660208250785780	325736924626295
				9077071893675350	3261666414594130
				3718599711309080	3.26421e+16
				1.86271e+16	3.26845e+16											7316943488349320	4.14562e+16
				4145598376300300	3273286248839290											4738084631494090	4148947032713020
				4.18294e+16	3275661072711000								1.252e+16	3771378321669230
													6441914166365570	3778994588550580
																5948357499614660	415448488043041
													8708782701828990	3.79028e+16
													-1418093623599730	3797841695354550		5.91546e+16	4157405515709360
																2885906022928380	4.16168e+16
													864175254315709	38157548646591

## Sheet: Figure 3
	Figure 3
	M2			M1
	SZA	Electron Density		SZA	Electron Density
	5.0	187000000000.0		5.0	76920000000.0
	7.0	2.06477e+16		7.0	102231356900.0
	13.0	162000000000.0		13.0	73179000000.0
	15.0	133000000000.0		15.0	39482000000.0
	20.0	158000000000.0		20.0	78856000000.0
	23.0	174000000000.0		23.0	69692000000.0
	25.0	1786392278974770		25.0	89165494480.0
	27.0	168000000000.0		27.0	68726000000.0
	28.0	182000000000.0		28.0	77338000000.0
	29.0	192000000000.0		29.0	83264000000.0
	30.0	164000000000.0		30.0	63833000000.0
	31.0	166000000000.0		31.0	84263000000.0
	32.0	144000000000.0		32.0	61625000000.0
	32.0	162000000000.0		32.0	77118000000.0
	33.0	124000000000.0		33.0	34414000000.0
	34.0	1913663882668600		34.0	89037274090.0
	35.0	1.97275e+16		35.0	94003073200.0
	36.0	102000000000.0		36.0	41392000000.0
	37.0	92347681347.0		37.0	72925000000.0
	38.0	1.62648e+16		38.0	78142044800.0
	38.0	163000000000.0		38.0	55678000000.0
	39.0	131000000000.0		39.0	85397000000.0
	40.0	139000000000.0		40.0	62897000000.0
	41.0	168000000000.0		41.0	75322000000.0
	44.0	182000000000.0		44.0	72221000000.0
	45.0	143000000000.0		45.0	66323000000.0
	47.0	179000000000.0		47.0	77680000000.0
	47.0	92347681347.0		47.0	77297000000.0
	49.0	182000000000.0		49.0	75308000000.0
	49.0	131000000000.0		49.0	48897000000.0
	50.0	131000000000.0		50.0	58858000000.0
	51.0	160000000000.0		51.0	76077000000.0
	52.0	137000000000.0		52.0	56195000000.0
	53.0	124000000000.0		53.0	52997000000.0
	53.0	131000000000.0		53.0	65674000000.0
	54.0	155000000000.0		54.0	60152000000.0
	55.0	1.32631e+16		55.0	6650016495000000
	56.0	1551878996167300		56.0	64440232030.0
	58.0	137000000000.0		58.0	58925000000.0
	58.0	132000000000.0		58.0	56438000000.0
	58.0	147000000000.0		58.0	59526000000.0
	59.0	144000000000.0		59.0	69359000000.0
	60.0	141000000000.0		60.0	71554000000.0
	60.0	116000000000.0		60.0	55618000000.0
	62.0	179000000000.0		62.0	60488000000.0
	62.0	102000000000.0		62.0	49159000000.0
	62.0	126000000000.0		62.0	60043000000.0
	63.0	125000000000.0		63.0	49903000000.0
	64.0	132000000000.0		64.0	56236000000.0
	64.0	131000000000.0		64.0	58865000000.0
	65.0	1.18176e+16		65.0	64951904070.0
	66.0	142000000000.0		66.0	53393000000.0
	67.0	108000000000.0		67.0	41984000000.0
	67.0	144000000000.0		67.0	54706000000.0
	69.0	142000000000.0		69.0	48107000000.0
	69.0	110000000000.0		69.0	45796000000.0
	70.0	168000000000.0		70.0	50366000000.0
	70.0	168000000000.0		70.0	42317000000.0
	73.0	103000000000.0		73.0	47164000000.0
	75.0	117000000000.0		75.0	47810000000.0
	75.0	108000000000.0		75.0	58296000000.0
	75.0	69251989174.0		75.0	34737000000.0
	76.0	82986314144.0		76.0	46127000000.0
	77.0	64222921214.0		77.0	27093000000.0
	78.0	91262541577.0		78.0	44777000000.0
	80.0	68220212375.0		80.0	36829000000.0
	81.0	109000000000.0		81.0	50410000000.0
	81.0	8071155030729170		81.0	39827844820.0
	82.0	73553344651.0		82.0	27313000000.0
	82.0	92347681347.0		82.0	40252000000.0

## Sheet: Figure S1
Figure S1
Full simulation Available at:
https://iswa.gsfc.nasa.gov/downloads/20240511_060000_2.0_anim.tim-den.gif

## Sheet: Figure S2
Figure S2
Full simulation Available at:
https://kauai.ccmc.gsfc.nasa.gov/DONKI/view/WSA-ENLIL/30801/1

## Sheet: Figure S3
Figure S3
		Residuum
		Frequency	time
		0.3028744333114304	56.0
		0.2844943893808747	57.0
		0.2462856150167169	58.0
		0.2287738586974086	59.0
		0.2125579216311877	60.0
		0.2288947974918969	61.0
		0.2396083554691515	62.0
		0.2511907542216036	63.0
		0.2598973447336945	64.0
		0.2331817858907925	65.0
		0.2254739589429775	66.0
		0.2073279058195183	67.0
		0.1665557366759174	68.0
		0.1826904209714115	69.0
		0.2044452574113791	70.0
		0.2056356307636875	71.0
		0.1973744508811776	72.0
		0.1902829165334978	73.0
		0.2011312747803657	74.0
		0.1997044658452225	75.0
		0.1975389798998108	76.0
		0.1863997496771361	77.0
		0.1341140076263514	78.0
		0.1484599725362656	79.0
		0.1307573885780399	80.0
		0.1501581230506801	81.0
		0.1352532811834024	82.0
		0.0980861395276377	83.0
		0.1102302859666863	84.0
		0.1403795357552226	85.0
		0.1505619627064121	86.0
		0.14014479433024	87.0
		0.1544290391091536	88.0
		0.2100664271489449	89.0
		0.2087151410928527	90.0
		0.2031897329463916	91.0
		0.1485586017008273	92.0
		0.1662260164648756	93.0
		0.1460526344825581	94.0
		0.0985318892888784	95.0
		0.0923612605375368	96.0
		0.0913245386817607	97.0
		0.0464463336104543	98.0
		0.0753456287536593	99.0
		0.0968399839053972	100.0
		0.1241144401262062	101.0
		0.1447994510646424	102.0
		0.1441213758410455	103.0
		0.1661733577433004	104.0
		0.1705689708611224	105.0
		0.1618857306774899	106.0
		0.1417315050998624	107.0
		0.1101238209425155	108.0
		0.1192619506196202	109.0
		0.1338221824263783	110.0
		0.1319937335446539	111.0
		0.1416057656266289	112.0
		0.1263619754248566	113.0
		0.12687960515278	114.0
		0.1788580463594264	115.0
		0.1993500335735056	116.0
		0.2294837094109247	117.0
		0.2091639228650521	118.0
		0.1885450493841851	119.0
		0.172312964472848	120.0
		0.214196630068173	121.0
		0.2500577094823164	122.0
		0.2716964790453033	123.0
		0.296276706296215	124.0
		0.2525294648184548	125.0
		0.2725334602006093	126.0
		0.2471201555827242	127.0
		0.1806827231628247	128.0
		0.221048039315022	129.0
		0.1861483737769695	130.0
		0.2275080326208645	131.0
		0.2056780415011303	132.0
		0.2006955543916113	133.0
		0.2144488414239767	134.0
		0.1834157508479101	135.0
		0.2625282013045336	136.0
		0.2006906090961244	137.0
		0.1785161366503764	138.0
		0.2246888390232122	139.0
		0.2125464603614197	140.0
		0.1637446287395114	141.0
		0.1569615781872322	142.0
		0.1737484772536461	143.0
		0.1742085967790529	144.0
		0.1615596618983374	145.0
		0.1994139517828266	146.0
		0.238096219595004	147.0
		0.214816627916015	148.0
		0.188456349737919	149.0
		0.2081285016635021	150.0
		0.2077077078918492	151.0
		0.1903161557579515	152.0
		0.2154646089426073	153.0
		0.2197452207007195	154.0
		0.2121609046662911	155.0
		0.244587164583816	156.0
		0.2595520659323931	157.0
		0.2853387380218919	158.0
		0.2920731908200409	159.0
		0.2145995388734896	160.0
		0.1855473046781277	161.0
		0.2066679577853136	162.0
		0.2529620964050529	163.0
		0.2636043392498024	164.0
		0.2824304370891255	165.0
		0.2754627361996498	166.0
		0.2734208440367993	167.0
		0.4244628658932576	168.0
		0.3996519860045779	169.0
		0.3203181459367137	170.0
		0.3764676041585808	171.0
		0.282236760892534	172.0
		0.4230299497303491	173.0
		0.4254943046893515	174.0
		0.4956988963880278	175.0
		0.4707161177057379	176.0
		0.3795481581545132	177.0
		0.6501297044426124	178.0
		0.5738513053982004	179.0
		0.6485070560909918	180.0
		0.4889788033048141	181.0
		0.5006228104400954	182.0
		0.4465308236921572	183.0
		0.7155596099393193	184.0
		1055936138028520	185.0
		1.17498e+16	186.0
		1.18168e+16	187.0
		11197508390559	188.0
		0.9165475106146096	189.0
		0.7593314532519813	190.0
		0.7421862441257758	191.0
		0.7271578970659895	192.0
		0.6930255571555897	193.0
		0.6768965094396435	194.0
		0.623391062857543	195.0
		0.539132871126526	196.0
		0.4720367407660326	197.0
		0.4398536424385213	198.0
		0.4513191308723563	199.0
		0.3817182964024646	200.0
		0.3007766844245267	201.0
		0.2696927840365895	202.0
		0.2664727937248159	203.0
		0.2225124750228033	204.0
		0.1494338139327489	205.0
		0.0749791874537137	206.0
		0.0298864134460679	207.0
		-0.0599589801269075	208.0
		-0.1646638813670335	209.0
		-0.2557492395612186	210.0
		-0.3314440801450686	211.0
		-0.39336396171106	212.0
		-0.3861588969191842	213.0
		-0.4079436947731203	214.0
		-0.4060048349048166	215.0
		-0.4365755819821615	216.0
		-0.4500695502199612	217.0
		-0.4828469059605247	218.0
		-0.4709397850504935	219.0
		-0.4344460710558238	220.0
		-0.4159325573620585	221.0
		-0.4170567398130416	222.0
		-0.3490377187992202	223.0
		-0.3408366291766782	224.0
		-0.3732153198544203	225.0
		-0.3678689720938735	226.0
		-0.3056420867617255	227.0
		-0.243659230227152	228.0
		-0.2100890894642759	229.0
		-0.1442750892102395	230.0
		-0.038255701457583	231.0
		0.0031668487425022	232.0
		-0.0205161231572503	233.0
		-0.0406062038009906	234.0
		-0.0558038462634975	235.0
		-0.0760676451551738	236.0
		-0.0691148207707144	237.0
		-0.0625042527813981	238.0
		-0.0408748150593538	239.0
		0.0385459350239756	240.0
		0.0753204224890353	241.0
		0.1140425278399135	242.0
		0.1351601743960593	243.0
		0.0828298348540066	244.0
		0.0114953035748079	245.0
		-0.0982897757705849	246.0
		-0.1899387219674615	247.0
		-0.2561870383417108	248.0
		-0.3767690759393041	249.0
		-0.4956270199733446	250.0
		-0.5635778121340955	251.0
		-0.6281163149928979	252.0
		-0.6363740258724526	253.0
		-0.6856475860038209	254.0
		-0.7490210493322138	255.0
		-0.750366166164234	256.0
		-0.7785946243983091	257.0
		-0.8204888816493501	258.0
		-0.7817122935099263	259.0
		-0.7432394127639554	260.0
		-0.7183623312056469	261.0
		-0.753725503784807	262.0
		-0.7950064422075691	263.0
		-0.7904919344974211	264.0
		-0.7939096933166674	265.0
		-0.8054435642168656	266.0
		-0.7833229699599045	267.0
		-0.7649244954940038	268.0
		-0.7256816818525564	269.0
		-0.6893686959343555	270.0
		-0.6741173260834437	271.0
		-0.6788763498970809	272.0
		-0.6817303747360839	273.0
		-0.683257470423019	274.0
		-0.6966154853592847	275.0
		-0.7262273325444504	276.0
		-0.7512291520001035	277.0
		-0.7464503452855595	278.0
		-0.7407433761427313	279.0
		-0.7327199443595482	280.0
		-0.6934806313686792	281.0
		-0.6606476496865277	282.0
		-0.6341596369134592	283.0
		-0.604683773497726	284.0
		-0.6040756962996383	285.0
		-0.6072410027155541	286.0
		-0.6100762735266514	287.0
		-0.5785041262087489	288.0
		-0.5615772902036014	289.0
		-0.5354755944294673	290.0
		-0.5286525599808591	291.0
		-0.4892190764109756	292.0
		-0.471482087942654	293.0
		-0.440365436721148	294.0
		-0.4330366247456787	295.0
		-0.4407903509335433	296.0
		-0.4350996270494498	297.0
		-0.4632610310317702	298.0
		-0.4837806788673582	299.0
		-0.4860590286647337	300.0
		-0.475438964335904	301.0
		-0.4771148849895432	302.0
		-0.4481130519452492	303.0
		-0.437643502140034	304.0
		-0.4452367339463343	305.0
		-0.4143660953219097	306.0
		-0.4185971075186216	307.0
		-0.4051177188736012	308.0
		-0.3867034425793711	309.0
		-0.4007744505626434	310.0
		-0.3925839523509324	311.0
		-0.381397708635582	312.0
		-0.3868569621004383	313.0
		-0.404002462439827	314.0
		-0.417552705565793	315.0
		-0.4161718789026771	316.0
		-0.3856773644847848	317.0
		-0.3624609559352869	318.0
		-0.3467660388949625	319.0
		-0.3298676952796633	320.0
		-0.3213530569715601	321.0
		-0.3061296881451198	322.0
		-0.2803718275189411	323.0
		-0.2645916582111027	324.0
		-0.2506515480927618	325.0
		-0.2152827499149019	326.0
		-0.2052745908746587	327.0
		-0.2218210609699937	328.0
		-0.1961744668491434	329.0
		-0.1516802064143867	330.0
		-0.1495339526006205	331.0
		-0.1942639910610992	332.0
		-0.1803078511903528	333.0
		-0.1634311509980897	334.0
		-0.1641042306245168	335.0
		-0.1928002617931525	336.0
		-0.1940562066009548	337.0
		-0.1884882941164463	338.0
		-0.2091518512898886	339.0
		-0.1998689779689755	340.0
		-0.2115458980695592	341.0
		-0.208943766092041	342.0
		-0.1807240290112517	343.0
		-0.1528985729367349	344.0
		-0.1844518331643314	345.0
		-0.1464714125886033	346.0
		-0.1320547493892583	347.0
		-0.1040664906116006	348.0
		-0.1160390912488082	349.0
		-0.1119149562161254	350.0
		-0.1383265310608941	351.0
		-0.1510247779447375	352.0
		-0.1374187067693526	353.0
		-0.1410358963600337	354.0
		-0.1062072273765366	355.0
		-0.0745893414450762	356.0
		-0.0735689533935826	357.0
		-0.0809733006435564	358.0
		-0.105344375320783	359.0
		-0.1015180885433437	360.0
		-0.0676348379277698	361.0
		-0.0624333412826487	362.0
		-0.0583872715878257	363.0
		-0.0377529405098329	364.0
		-0.0324748177921989	365.0
		-0.0339174181546901	366.0
		-0.034935702405356	367.0
		-0.03207944977391	368.0
		-0.021928629279607	369.0
		-0.0188675347981757	370.0
		-0.0193027671060761	371.0
		-0.0216294801014598	372.0
		-0.0278789373353092	373.0
		-0.0187558881708511	374.0
		-0.0415725834814608	375.0
		-0.0412498602314137	376.0
		-0.0449503738790184	377.0
		-0.0375969379691625	378.0
		-0.0231490998738195	379.0
		-0.0430310301042489	380.0
		-0.0325878059929465	381.0
		-0.0223276031782972	382.0
		-0.0192351434674904	383.0
		0.0096743225809845	384.0
		0.0016084242651572	385.0
		-0.0525329993338559	386.0
		-0.0849823713138633	387.0
		-0.0765536621014995	388.0
		-0.0380557093315943	389.0
		-0.0460625728786325	390.0
		-0.0545689115128027	391.0
		-0.0753589138732593	392.0
		-0.0493097400233963	393.0
		-0.0210833082956583	394.0
		-0.0108873666806523	395.0
		-0.001757571065319	396.0
		0.0035196809552999	397.0
		-0.0002364104100216	398.0
		0.044161631394715	399.0
		0.0518875159095877	400.0
		0.0381708944961118	401.0
		0.0332946239134166	402.0
		0.0212370045978609	403.0
		0.0024797526580186	404.0
		0.0013760404299816	405.0
		-0.00688517720355	406.0
		-0.0130605395728302	407.0
		0.0139193858835966	408.0
		0.0319659585137266	409.0
		0.0177465731685124	410.0
		0.0054091760729519	411.0
		0.014875467220996	412.0
		0.0113737640629452	413.0
		0.0441817364440098	414.0
		0.0634673980144029	415.0
		0.0593262347957974	416.0
		0.0152032106419603	417.0
		0.0416201253166157	418.0
		0.059279451154186	419.0
		0.0374814548563939	420.0
		0.0254823000192061	421.0
		0.0147485697980762	422.0
		0.0111092862396731	423.0
		-0.0219855067375718	424.0
		0.0123075194388064	425.0
		0.0749273413280846	426.0
		0.0356514571176269	427.0
		0.0917682012477421	428.0
		0.0833579673828381	429.0
		0.0749953426282488	430.0
		0.0501321382280721	431.0
		0.0199556282810959	432.0
		0.0182654265529045	433.0
		0.0015133822508488	434.0
		0.0147044129088911	435.0
		-0.00610901050403	436.0
		-0.0647725858497167	437.0
		-0.0620408272532273	438.0
		-0.0834916089483144	439.0
		-0.0910685527763206	440.0
		-0.1030964837181898	441.0
		-0.1075689035685272	442.0
		-0.0991352039909045	443.0
		-0.0992929844144185	444.0
		-0.100424182367	445.0
		-0.0945384040630443	446.0
		-0.0976827840033465	447.0
		-0.0982251715428859	448.0
		-0.0891449687237937	449.0
		-0.0841381403401086	450.0
		-0.0916118759149142	451.0
		-0.0869047144485648	452.0
		-0.0614794280494379	453.0
		-0.0504422665480106	454.0
		-0.0472784307605493	455.0
		-0.0632057404586063	456.0
		-0.0344827192574612	457.0
		-0.0287397532382129	458.0
		-0.0498245081880242	459.0
		-0.0211229084863902	460.0
		-0.0005841240438115	461.0
		-0.0385172653569014	462.0
		-0.0049406851782194	463.0
		0.0029562147967752	464.0
		0.0262728529203215	465.0
		0.0295847502819057	466.0
		0.0042150392760405	467.0
		-0.0011684051366884	468.0
		-0.0071225659008575	469.0
		-0.0034896826344734	470.0
		-0.0169709855061768	471.0
		-0.0159960463504234	472.0
		-0.0389252471662402	473.0
		-0.0036443857635006	474.0
		0.0179621490051786	475.0
		0.0117622416996212	476.0
		0.0045029647374974	477.0
		0.0180714484879729	478.0
		0.0164865903804241	479.0
		0.0179531260641923	480.0
		0.013704147104768	481.0
		0.0104662935313868	482.0
		0.0122843275200423	483.0
		0.011517432784835	484.0
		0.0160265364917293	485.0
		0.0176352336352323	486.0
		0.0142093299005097	487.0
		0.0209184255114749	488.0
		0.0270601291723338	489.0
		0.0346992764156368	490.0
		0.0340820758524671	491.0
		0.0191649422842559	492.0
		0.028083636113557	493.0
		0.0160708791713943	494.0
		-0.0203610264880467	495.0
		-0.0061708896295513	496.0
		0.0102209232641143	497.0
		0.0304138985994057	498.0
		0.0190961658224395	499.0
		0.0068969108445742	500.0
		0.0021078343130724	501.0
		0.0069773367087577	502.0
		0.0447244329303799	503.0
		0.0409505670539047	504.0
		0.0128261763764214	505.0
		0.0166335673121551	506.0
		0.0079740656401838	507.0
		-0.0149181497184613	508.0
		-0.0124196511416982	509.0
		-0.03403576129881	510.0
		-0.0494626654351577	511.0
		-0.0117772733720471	512.0
		0.0088514847716041	513.0
		-0.0179698966927972	514.0
		0.0059027856325926	515.0
		0.0240012605466759	516.0
		0.0167349118789275	517.0
		0.046455569103287	518.0
		0.0132609264168337	519.0
		0.0273589617111014	520.0
		0.0067234627115055	521.0
		-0.0109862440081442	522.0
		0.0224287524883664	523.0
		0.0088014347643223	524.0
		0.004173333328346	525.0
		0.0120666344892228	526.0
		0.0215501308680927	527.0
		0.0207562796549893	528.0
		-0.0032303644921327	529.0
		-0.0297720542552326	530.0
		-0.0425834187242557	531.0
		-0.0494479940226	532.0
		-0.0334513104766003	533.0
		-0.0076324362720754	534.0
		-0.0036994490441912	535.0
		-0.0133430974534292	536.0
		-0.0291880039667731	537.0
		-0.0329210834623836	538.0
		-0.0162542246665395	539.0
		-0.0189592888197722	540.0
		-0.0327666112286593	541.0
		-0.0316083274288416	542.0
		-0.0380858017911265	543.0
		-0.0417278067270956	544.0
		-0.0530603774172249	545.0
		-0.0421559253015146	546.0
		0.0045841391566767	547.0
		0.0031042336142377	548.0
		-0.0195851590520703	549.0
		-0.0038378266606287	550.0
		-0.0390920998655346	551.0
		-0.0190248503564802	552.0
		-0.0406347248932874	553.0
		-0.0438690719096612	554.0
		-0.0270406309353461	555.0
		-0.0303534127811602	556.0
		-0.0014330949184895	557.0
		-0.0169558270312109	558.0
		-0.0007414868759809	559.0
		0.0205176064629668	560.0
		0.0358534641999312	561.0
		0.012793564402898	562.0
			563.0
			564.0
			565.0
			566.0
			567.0
			568.0
			569.0
			570.0
			571.0
			572.0
			573.0
			574.0
			575.0
			576.0
			577.0
			578.0
			579.0
			580.0
			581.0
			582.0
			583.0
			584.0
			585.0
			586.0
			587.0
			588.0
			589.0
			590.0
			591.0
			592.0
			593.0
			594.0
			595.0
			596.0

## Sheet: Figure S4
Figure S4
		Panel A												Panel B												Panel C
		2022-04-27			2022-08-25			2022-09-19			2022-12-19			2022-08-30			2022-09-17			2023-02-23			2023-02-26			2023-03-20			2023-05-15			2023-10-10			2024-05-31				15/05/2024 (Solar Storm)
		Electron Density	Altitude		Electron Density	Altitude		Electron Density	Altitude		Electron Density	Altitude		Electron Density	Altitude		Electron Density	Altitude		Electron Density	Altitude		Electron Density	Altitude		Electron Density	Altitude		Electron Density	Altitude		Electron Density	Altitude		Electron Density	Altitude			Electron Density	Altitude
		-2497050872073730	470701864370238		-1.23077e+16	2546055961699220		-1.46492e+16	934590042324178		-2005383697117520	8020267281905740		-1.61892e+16	2.94012e+16		-1.36857e+16	8825954127522180		-1.65282e+16	2477563925688620		-1.58762e+16	4.12862e+16		-1.4859e+16	2.0074e+16		-1.87003e+16	1.55109e+16									-2.70949e+16	1.14562e+16
		-2.50896e+16	5372503466628020		-1.14232e+16	3.53866e+16		-1366151808410680	1.01635e+16		-1.84149e+16	9128838372960220		-1464545575056520	3.96625e+16		-1.3233e+16	9958348147760140		-1.50075e+16	325666236399021		-1.49491e+16	4964030820773910		-1231378932337600	2104836110156720		-1.67918e+16	2.84432e+16									-2.70949e+16	1.14562e+16
		-2.47936e+16	6.11525e+16		-1.06524e+16	4728924320014190		-1.29185e+16	1.12666e+16		-1.66012e+16	1.02578e+16		-1.31637e+16	4938578378025440		-1.28085e+16	1.10385e+16		-1.38935e+16	4037637914620800		-1.42083e+16	5797066635127170		-1.05649e+16	2203068114176430		-1.41521e+16	4.07344e+16		-3133669026023620	7025610679886300		-2.61487e+16	9573486875799010			-2.70949e+16	1.14562e+16
		-2.39368e+16	6746276627255600		-9590865090330970	5891469587040130		-1.25217e+16	1.22293e+16		-1.50535e+16	1.12801e+16		-1.19524e+16	5879801508272530		-1.20434e+16	1.22327e+16		-1.29175e+16	4886041692835270		-1.37488e+16	6653542978124220		-951087583249432	2.3029e+16		-1.17494e+16	5250747190279880		-2951809766907500	8204240782854140		-2437036857028030	1.01289e+16			-2673348047907820	1207264749263130
		-2382957972784960	7327651113236320		-8382301852505080	6956150200271970		-1.25578e+16	1.34099e+16		-1361501618114610	1.23794e+16		-1.11758e+16	6869184693624730		-1.0814e+16	1.32729e+16		-1.20718e+16	5697445108555720		-1.32343e+16	7584919358014120		-8476356445146280	2.40436e+16		-1.04445e+16	6432203145736360		-2762831195319720	9359196311593980		-2.33359e+16	1054835097504960			-265097100252407	1.287e+16
		-236212221352626	8109567441171960		-7410656512843130	7944834394650060		-1246298444680590	1.46753e+16		-1.32397e+16	1.33294e+16		-1.03404e+16	8040337755598120		-980081207967107	1.41668e+16		-1.13612e+16	6546406236976850		-1.25738e+16	845649707751302		-7092647935113040	2.50474e+16		-9817480793061950	768726929147495		-2.59682e+16	1.04847e+16		-2.20467e+16	1.1348e+16			-2.60482e+16	1.36357e+16
		-2.28015e+16	8738064233785490		-6729561294452360	9010237376336470		-1.14483e+16	1.59665e+16		-1.35484e+16	1.46786e+16		-9062630930176360	9132271576546130		-9287413468916030	1.51271e+16		-1.0626e+16	7387657856205940		-1193237541721820	9329074129773300		-5900408578166810	2.6041e+16		-9178779678915110	8934355524888260		-2505545798836840	1.16153e+16						-2.53135e+16	1.44058e+16
		-2199482095953120	9384961055472950		-6123637241821750	1.01318e+16		-1042315086692200	1687238416750630		-1.30807e+16	1.59649e+16		-8002388222072520	1.00317e+16		-9143305426511790	1.62127e+16		-1.01914e+16	819873301822832		-1.11043e+16	1.02162e+16		-4872523265026990	2.70491e+16		-8808810887131850	1.01692e+16		-2.41993e+16	1.2862e+16		-1.92364e+16	1175045210009620			-2.39847e+16	1515922258114020
		-2.11865e+16	1.0011e+16		-5477022779699970	1.12321e+16		-9648295903948490	1.79215e+16		-1.14726e+16	1723133144106150		-7519913678963700	1.10254e+16		-8629450893291220	1.74092e+16		-9744612831790130	9105586778091730		-1.03667e+16	1.10145e+16		-3.81025e+16	2.80506e+16		-882972240610659	1.14252e+16		-2.301e+16	140328478745264		-202705108401349	1.31324e+16			-2.28585e+16	1.57146e+16
		-2.06964e+16	1.06268e+16		-5057287107928530	1.22743e+16		-8985533544475470	1896450250595710		-9724754972828020	1.82438e+16		-6701079215707380	1.22827e+16		-7902809262078550	1.83906e+16		-8961147390731710	9939987794619980		-9891675815608040	1.18667e+16		-2698207982218990	2.90566e+16		-9021502457479490	1.26978e+16		-2.20459e+16	1.5193e+16		-1940739215702110	1441850322324730			-2175353592941800	1.63758e+16
		-2.03011e+16	1.13005e+16		-4.891e+16	1.34272e+16		-8403784528304830	2.00304e+16		-8191131350286650	1.93201e+16		-5540538538577360	1.32725e+16		-7443320915910340	1.93873e+16		-856963571716317	1.07053e+16		-9305607972914730	1.2757e+16		-1.29741e+16	3.00564e+16		-8613363607734050	1.39917e+16		-2124691991405720	1638717706404900		-1.86262e+16	1.49836e+16			-2.05856e+16	1.6978e+16
		-1991721802366250	1.19413e+16		-4568423805817210	1.46321e+16		-8009020226183510	2.10762e+16		-69704568694323	2.03566e+16		-4674750229029040	1.42167e+16		-7.17826e+16	204507085276125		-8673986978135630	1.15823e+16		-8672731531277440	1356524239352290		-3.04702e+16	310386149673122		-8430948614096190	1.5196e+16		-2034974019701880	1.75849e+16		-1.80137e+16	1.58063e+16			-2.0155e+16	1745362380352010
		-1.93886e+16	1.26187e+16		-4.16201e+16	1.57385e+16		-7696904877340700	2.22156e+16		-6093030553818460	2144695186306760		-3.50921e+16	1531859827312730		-6868587274487700	2.1543e+16		-8661542458928170	1.24838e+16		-847521574104554	1.43583e+16		2.4785e+16	320468226366546		-8.31346e+16	1.65121e+16		-193413216244718	1.87691e+16		-1.69984e+16	1.67673e+16			-2.02831e+16	1.82479e+16
		-1.88785e+16	1.32306e+16		-3738366926013980	1.68888e+16		-7148253240888300	2.33558e+16		-5441747938767500	2.25512e+16		-2538467734578300	1.61181e+16		-6627566540471640	2.25824e+16		-8525964871903060	1.3338e+16		-8525685827744810	1.52759e+16		8217005552339290	3304799877772380		-7381620138591360	1.77513e+16		-1.82732e+16	1994854361087820		-1.55654e+16	1.75833e+16			-1995843196458400	190731546315467
		-1.88378e+16	1.38758e+16		-3.26325e+16	1799882164910710		-6314823200029250	2.44072e+16		-4949417839097350	2.36763e+16		-2.29406e+16	1.70067e+16		-6346193970760640	237050953307366		-868925106239867	1418430299176460		-823928656721287	1616912192508060		1.42399e+16	3405210247411340		-6823688651563660	1896212472490120		-1.6979e+16	2.11279e+16		-1412188065975520	1.82178e+16			-1.92506e+16	1978256434206610
		-1.85056e+16	1.46004e+16		-2779991131149840	1.91084e+16		-5803103699188100	2529277318199390		-4490835471795230	2.48051e+16		-2545289491811790	1.81084e+16		-5951671696322210	2.47543e+16		-883496494706517	1.51199e+16		-8045911851997440	1.6938e+16		1638209581378790	3.50436e+16		-6318603209666850	2022838150609470		-1568368155041000	2.22573e+16		-1312209594270680	187056411494622			-1.85452e+16	2.04385e+16
		-1.7667e+16	1.52251e+16		-2.35428e+16	2.01932e+16		-5940003335146810	2633274020471650		-4.35745e+16	2.58932e+16		-2781564046076160	1922643129671780		-5600143561677450	2.58077e+16		-8860736144280070	1.59758e+16		-8.55381e+16	1776150925929560		1.51874e+16	3606019353923430		-6069804504560290	2143398717690300		-1.465e+16	2.33962e+16		-1.24987e+16	1931344744375900			-180629647323939	2.11008e+16
		-172348538918833	1.58021e+16		-2.0291e+16	2.13023e+16		-6279883574840560	2.75468e+16		-4628117067798380	2708235089234120		-3114822166860020	2029537054467100		-527753811699779	268697784029888		-904908600718196	1.68845e+16		-9531835100553750	1.87291e+16		1643052884639360	3707043658176570		-5519668537342020	2.27259e+16		-1.3833e+16	2.45433e+16		-1.19366e+16	2.01593e+16			-1745965952381280	2.18636e+16
		-1.74579e+16	1645073806497820		-1.51693e+16	2244942351063010		-6407466685869940	2.87319e+16		-4453091785437010	2.83325e+16		-3692633722840320	2.14438e+16		-4892446040722200	2.79427e+16		-8984772757165300	1782255246055680		-1.04849e+16	1.9704e+16		1.89171e+16	3807652338636850		-5479663620572090	2387820753949500		-1.33828e+16	2.56903e+16		-1.10364e+16	2103756195662120			-1.66493e+16	2.25569e+16
		-1.79233e+16	1.71516e+16		-1.04206e+16	2.34422e+16		-6335036207776580	2.98995e+16		-3.99564e+16	2.94169e+16		-4179758200127910	2.26629e+16		-4451092935243010	2897799045337500		-8322926291760890	1.87334e+16		-1.11032e+16	2.07354e+16		1.91518e+16	3907680525089840		-6017975759839620	2.52073e+16		-1.30061e+16	2689297554877350		-87273516918369	2.18838e+16			-1564331103383770	2324548945513640
		-1.81325e+16	1787804979205500		-9981554178950120	2448325915506800		-6107059449016840	3.10265e+16		-4.063e+16	305179822800057		-4.29158e+16	2.38384e+16		-4184417498430700	2.99866e+16		-7565861720122210	1.95429e+16		-1.11457e+16	2.1683e+16		1.73053e+16	4009125035595660		-5261246621323340	2645883008918810		-1.24659e+16	2.80622e+16		-8187549163624230	2194545157991950			-1.42774e+16	2.38828e+16
		-1.77823e+16	1.85828e+16		-1.10953e+16	2.56582e+16		-5839399603339100	3.21307e+16		-4148795555406720	3175667053706100		-4.15359e+16	2492587260814750		-4.01136e+16	3108320747683330		-669777070610904	2.0406e+16		-1.091e+16	2.25773e+16		1972324099752730	4110745637580100		-5401510203694580	2.76242e+16		-1.2015e+16	2.92257e+16		-8424234469285260	2.20717e+16			-1.37159e+16	2.42879e+16
		-1.70307e+16	1923921845601630		-1.28205e+16	2.67566e+16		-5428271759001690	3325553151400100		-392048027653748	3.28852e+16		-4.18184e+16	2.59444e+16		-3710011761124390	3.21696e+16		-6145291363042050	2116832217463710		-1.07637e+16	2.34212e+16		2.47231e+16	4210421055470910		-545258620569344	2897751940246710		-1.16165e+16	3040406341997440		-9880737064489070	2.38955e+16			-1.34317e+16	2506895904265010
		-1624317964838380	1986025179063060		-1608416815812790	2795657897239130		-5010989523511230	3428512077891680		-4.04904e+16	3399515558541790		-4484516621339210	27075982709195		-3.18209e+16	3324350642437530		-5536416154438710	2.20816e+16		-1.09761e+16	2.43157e+16		2.62977e+16	4310062787602560		-3947287373983530	3.01804e+16		-1.12387e+16	3.15774e+16		-9490839688843070	2465318729241090			-1.3254e+16	2.56686e+16
		-1.58279e+16	2.04737e+16		-1.70405e+16	2917217464910630		-4893667282816030	353415186300897		-4367253118139520	352242451612046		-469911830981872	2.82548e+16		-2.54182e+16	3.42334e+16		-4.86378e+16	2284569968839170		-1084848097512660	2533214623690110		2.48553e+16	4410686728753140		-3.63217e+16	3130875359717380		-1074506797558900	3276826061182700		-8923961933749250	2.5487e+16			-1.2951e+16	2.64777e+16
		-1552709032908790	2115724635380220		-1.74316e+16	3.02898e+16		-4547747708425620	3.65585e+16		-4.2161e+16	3644222079688260		-4717213550208020	2939254275142580		-2047168344369200	3518925509488950		-4662220786359370	2.36662e+16		-9999387184391690	2.62068e+16		2350190792995990	4511616856051980		-4362146281449180	3.25937e+16		-9950758595759360	3.39387e+16		-8283472656671990	2.61569e+16			-1.22343e+16	2.7092e+16
		-1.47954e+16	2.18194e+16		-1.66666e+16	3151383464016710		-4.10862e+16	3754571544284000		-3738147206747260	3757131353092790		-4.63956e+16	3.05096e+16		-1.73389e+16	361738412738801		-4663880610104300	2453567174634800		-9383433760194230	2.69371e+16		2.33196e+16	461219200839661		-512831087469098	3383736054510620		-9079968810258560	3507230729948770		-8061036208119040	2.67341e+16			-1.21164e+16	2.75799e+16
		-1459583278838890	2.23893e+16		-1239663133730080	3.26434e+16		-3.81232e+16	3864817425846400		-3.54746e+16	3.86608e+16		-4537585784843840	3.16206e+16		-1.67323e+16	3.71437e+16		-4682247227449660	2.54145e+16		-9401258187338180	2777272383546820		2.14951e+16	4.71214e+16		-5181011144554320	3.51661e+16		-8405757326748970	3620156877047470		-8125540698696470	2.76186e+16			-1.28595e+16	2.83477e+16
		-1.42835e+16	2.31516e+16		-6563566891499400	336975704171611		-3.22787e+16	3974895289917800		-3199493905667210	3987740303360340		-445851548858829	3275373367594970		-1.94269e+16	3817600847583350		-4310537441793430	2.63209e+16		-9333226854276590	2.87322e+16		1.61116e+16	4.81289e+16		-4492394050258750	3637360544038840		-7991909257284760	3734468508691570		-7934562346028860	2.849e+16			-1336921849119610	292173938045511
		-1345465532909490	2.37522e+16		-2752837058460340	3466183175332230		-2.76535e+16	4065602508752970		-2686674192627060	4.09323e+16		-3878369224008440	3397447466433280		-2.35603e+16	3.92662e+16		-3.81786e+16	2.7109e+16		-9150618401552710	2.95531e+16		1.05185e+16	4914510827040430		-3344739239906670	3.76349e+16		-7660956521617970	3851095443958920		-7658796145416670	2.92257e+16			-1327555381265710	2.99731e+16
		-1.2744e+16	2.43747e+16		-3.21121e+16	3568879052812320		-2.96323e+16	4.16477e+16		-2550540087359190	4.20308e+16		-3.02863e+16	3496135030947200		-2827619546492130	4.0343e+16		-3.59069e+16	2.7933e+16		-9083782788333630	3045094561627500		7767338370064490	5.01579e+16		-2197050606913440	3.87921e+16		-7198019000823870	3967147619790440		-7540485981480450	2996302158489630			-1330835603956580	3.06113e+16
		-1.22485e+16	2.49678e+16		-9717925992097380	3677673350587060		-3.43616e+16	4289518717983270		-2.77388e+16	4315825617934570		-2.31772e+16	3595059328602530		-3.62717e+16	4143739797178600		-3743615703581260	2874973879703920		-9037292149586170	3.13047e+16		4.15115e+16	5116061546041250		-1.2856e+16	4.00215e+16		-6894078774355790	4080187262266730		-7557659032768650	3.07759e+16			-1.3914e+16	3.13903e+16
		-1.23668e+16	2557871658852740		-1.63109e+16	3814952885049670		-3.32211e+16	4410974462405680		-302389828651935	4436813772220670		-1599047442611910	3697742616689990		-4.52693e+16	4272257420169000		-4.07443e+16	2.96617e+16		-8925066932488850	3220166516815590		-1.47785e+16	5217709977912390		-5613649788117590	4118444303482580		-6515707172662100	4198659413586180		-7545474297867510	3.16239e+16			-1.3646e+16	3240423566901070
		-1.23941e+16	2.62903e+16		-1686366539439410	3931213261459300		-3246935143271130	4509198279370460		-2780358403136010	455441666867258		-1.0503e+16	3792240533402560		-4555050446669960	4401868596330610		-4.17601e+16	3.05421e+16		-9081974474456800	329935399256479		-5375431910477620	531960849563838		-9412506300355100	4.2385e+16		-6114063434282550	4.31008e+16		-7457517154231330	3243658419247760			-1.25455e+16	3309250648460020
		-1.23045e+16	2.68679e+16		-1.73267e+16	4044238133969570		-3.23435e+16	4631880227862150		-2343802845610550	4660279177424770		-7344790356208290	3.89488e+16		-3609056888614430	4512813605204130		-4.11903e+16	314108454482723		-9521517390181590	3396110417835130		-1.74777e+16	5421938804256260		-1.15503e+16	4.3672e+16		-6060008299733850	4425499791336940		-7384334980307430	3321507516229430			-1.09275e+16	337561915892358
		-1312423334835560	2.74983e+16		-1.5076e+16	4164677065211200		-2.83403e+16	4742391858267080		-2.85074e+16	4760088160665650		-6293658578114620	3999024343546800		-2.58245e+16	4.59958e+16		-4227182744842570	3223656385483590		-9857951165903070	34852230126034		1.01615e+16	5521511940561230		-5517540611085820	4487710162758500		-575862894617158	4544082427785120		-7.81512e+16	3395770367418740			-10209109804773	3.41393e+16
		-1.44152e+16	2824777486663260		-1.08008e+16	4266965466993760		-2.34287e+16	4.84696e+16		-3.97137e+16	4892914579020480		-5785028489739570	4116880491335080		-1.98412e+16	4.68541e+16		-4.58512e+16	331416121893432		-1.00649e+16	3.58216e+16		2.05626e+16	561919616810102		-5176120439067450	4604807327579000		-556078433049602	4654395657487160		-7786535429570370	3525689218150400			-9386527237588080	3493524463579100
		-1.48432e+16	2900779437333480		-1.10504e+16	4366263157176220		-1.68388e+16	4.95158e+16		-4439316917958800	5.01401e+16		1.51574e+16	419481593584586		-2.05829e+16	4778248711515960		-4351731721791540	3.4082e+16		-1.01247e+16	3669224244589960		2.25114e+16	5.71748e+16		-1.62166e+16	472795196238677		-5625304728136320	4773228318989780		-7202589978136460	3596640715349320			-8152911157864590	3.55139e+16
		-1.51991e+16	2.96185e+16		-1.19565e+16	4.48987e+16		-1.27682e+16	5.0395e+16		-4723067798317160	5.13465e+16		1.96353e+16	4.32144e+16		-2.61705e+16	4892270453027350		-3935480837897550	3485883674700180		-1.03238e+16	3.76173e+16		1.78507e+16	5817711331144760		-1.6291e+16	4861429096176700		-5424248317404730	4890394070259940		-6826220823121480	36724498285715			-7543555997246090	3.59357e+16
		-1.50107e+16	3.04082e+16		-1271776854618100	4.59226e+16		-1.52839e+16	5141336363157020		-4573846850516500	5.25689e+16		4726180717676760	4413183672737790		-2.97052e+16	5.01329e+16		-3.92228e+16	357016965208319		-1.03325e+16	3857463268892140		1.29602e+16	5.91878e+16		-7646748253784630	4.97645e+16		-4889447879383920	5006461953834720		-5737655024792350	3769718922988790			-749679522844325	3.65944e+16
		-1.48436e+16	3090786057238040		-133697474776195	4716031146651220		-1.74902e+16	5266634403267960		-3936713158932760	5.37102e+16		459357851091999	4.52081e+16		-2.50245e+16	5132283735467490		-3.87222e+16	3.65887e+16		-1.01362e+16	3948857831127800		8651844985580870	6019073049110220		-5.11171e+16	5097323413711780		-4497991957907520	5116797276465780		-5252667248383600	3805358753516290			-7210809136789920	3728193442467320
		-1.54014e+16	3.16569e+16		-1.21723e+16	4819446990968930		-1677866618652280	5.37151e+16		-2.93268e+16	5479525495241480		6497547248708540	4628824817770900		-2055605678006330	522076662786277		-3.65162e+16	3743652978980680		-9626109599838900	4042938650834930		4110037548251910	6.11969e+16		-5.18398e+16	5217405031688690		-4335240535685790	5.23418e+16		-6037283175054800	3884813883221190			-7417916674877310	377174489023122
		-1.53589e+16	3231267373750910		-1359882097315180	4928234087543180		-1469553601842990	5483407594747560		-2.61404e+16	5571836385250130		7705728023834810	4721790682285410		-1.63321e+16	5332899416339070		-3402444684317260	3827326955185780		-8865104792090030	4129043482326200		-1.406e+16	6219650845732070		-6843953844393500	5340414940018060		-3.65224e+16	5.35234e+16						-8788581505457600	3857745999995290
		-1579158250651890	3291971849649390		-1.82542e+16	5040786361184430		-1.47529e+16	5576705144172250		-320606892341757	5.69069e+16		1008403539735710	4.82054e+16		-1.11156e+16	5427840088072650		-3430247749066340	3908449838784840		-8115126735382630	4213552019881450		-1.34875e+16	6319821361110120		-7436482157352050	5462941100481150		-2481924547385990	5462932200624880		-1948794109377530	4026910323057180			-9864054794672010	3939455928023950
		-1.66821e+16	336634809044241		-2.33851e+16	5.17001e+16		-1.75714e+16	5695698900135040		-3408649816274470	5.81376e+16		-4.14231e+16	4961409163883650		-7386603425268510	5528295209548290		-3.62935e+16	3998566303563110		-7315346526504130	4299981157828490		-2.77089e+16	6422923759220720		-781402667862205	5586886048890600		-1.66701e+16	5567731004043430		-1.6281e+16	4086553794874900			-1.06777e+16	4.02447e+16
		-1.68363e+16	3439022297118040		-2.08176e+16	5.29866e+16		-1.79786e+16	5807138129276220		-3476356979900560	592283134208303		-1007985130610980	5.06192e+16		-5.04896e+16	5.62835e+16		-3400454368208280	4087837382036120		-638452122505309	4.38442e+16		-3480582056230680	6525452930290250		5554498925821340	5.69983e+16		-1.55032e+16	567863352751648		-1.28777e+16	4.17416e+16			-1.09283e+16	4.10563e+16
		-1718225804745070	3499300118933150		-1648782303727870	5398422399743690		-1.63287e+16	5.91796e+16		-3.92424e+16	6040357158613530		9256434422898210	5.15185e+16		-6254511960603030	573650700755287		-2954588649210250	4168588963550560		-5488965165850510	4464573580334560		-3756920368449570	6626551203648140		1585690721088170	5828442136577840		-1.50128e+16	5.79589e+16		-9889675184804100	4.24051e+16			-1106854121418350	41744258262577
		-1.79498e+16	3576693644447110		-1.40844e+16	5511231928196500		-1.41153e+16	6.01833e+16		-3.88882e+16	6.16649e+16		-3214194273981020	5.25748e+16		2.8359e+16	5.82539e+16		-2660450833123220	4248424082641580		-4871141658559370	454473786055576		-3.55683e+16	6728100057434750		4.16567e+16	5942014574728480		-1.1469e+16	5.90999e+16		-8513360665722040	4.32274e+16			-1.10537e+16	4256316644413810
		-1.78098e+16	3651487862703570		-91890238832034	5627289650542140		-1.41309e+16	6.11914e+16		-3321957453619070	6275430449756140		-9422284564865270	5371224288544330		3696476588061580	5929525870403600		-2.67739e+16	4328148885479520		-4.24949e+16	4633482097053150		-3.02563e+16	6827516011781380		2.55606e+16	6067108304525160		-7585737846258050	6021854649127410		-3.2027e+16	4413751792955770			-1.05422e+16	4.32794e+16
		-1707665474346410	371769459002777		-1737852383318530	5732532893076210		-1.62014e+16	6225686667437330		-3209447641050150	6379607506831780		-1.44325e+16	5.49172e+16		6529932548667370	6.0316e+16		-3048400959946100	4411579202711110		-3.34996e+16	471763493800289		-2.81446e+16	6927081033044720		2920325482634290	6.18567e+16		-2.77514e+16	6.13493e+16		5205362917735980	4.483e+16			-9827099204801310	4.39195e+16
		-1.64855e+16	3779731866670160		3141555083453670	5.82769e+16		-2.04065e+16	6332400417447640		-3.35647e+16	6499538699846940		-1.44348e+16	5609623529975720		610430123210571	6118144765774250		-3.80813e+16	4496920366055560		-2.69084e+16	4792490292187360		-2618461289985220	702791731984145		5516850268136780	6308800033413100		9998243262771410	6243316782274090		1.1014e+16	453563163018357			-9142339195868540	4.44927e+16
		-1.6021e+16	3847102684851590		5756575774478940	5937862047268070		-2807351738802640	6447627524525390		-3261865656604470	6614519422199290		-1222263626542960	5711840767616820		-1.31306e+16	6228096778413880		-4825359524140230	4590628842496260		-2.29584e+16	4877814279615830		-1978316082225450	7128007012555370		2878016506072700	6422747571591190		4045842754325	6357709634787720		1.51175e+16	4602309463444770			-9035977069927260	4.49992e+16
		-1.54536e+16	3913701666657480		8621156123191850	6.04717e+16		-3.46554e+16	6579086741361580		-3092204090892840	6728693482457420		-9820507531005520	5817294265607880		-5678772172978260	6341701089568340		-5326872130340110	468762765557305		-1713134962437500	4964077194011530		-1.46645e+16	7226359835615470		-8109062387932260	6549930477252830		7600470227654330	647104475786076		1.71736e+16	4663760478714940			-9562512894001850	4574209540200830
		-1.45795e+16	3.98115e+16		1.139e+16	6.15695e+16		-3.55635e+16	6702395884328660		-2.70408e+16	6842729227369740		-8385529072496090	5916010128460770		-7920467525102630	6456554086502400		-5335544195001650	4773393692624560		-1.26853e+16	5040375271089370		-1.62352e+16	7325925863682050		-3.66914e+16	667832814647397		1.23205e+16	6586193895398730		1556944973117570	4.73358e+16			-9896461802492480	4651608622205580
		-1.35932e+16	4.04279e+16		1.7839e+16	627191841850183		-3.12415e+16	6820681135659470		-2553328330417370	6947178450036510		-8368623731149600	6.02264e+16		-7180777553165460	6560040340000620		-5496252275992440	4857741712547230		-1242292750917170	5124099090166570		-1.62705e+16	7427385036003630		5421661655392970	6791848621481000		3.7357e+16	6701829078903420		1.23242e+16	4.82037e+16			-1012143067156230	4.71945e+16
		-1.26214e+16	4105063553646570		2.51634e+16	6364960051465910		-2.34746e+16	6926575335814660		-2.85509e+16	7063949908924800		-7515447350250260	6129020303882140		-6127545034302920	6660532659268980		-5728191715600720	494789473106279		-1.26152e+16	5.21561e+16		-1.50925e+16	7526393531277820		9455096990147670	6911901142626300		1.21424e+16	681748946289625		1.15555e+16	4905030509639110			-1.02597e+16	4793897888796400
		-1.17859e+16	4163722423104420		2.80291e+16	6458309191602650		-1.59636e+16	7024118392388610		-2961431065835080	7185618454373250		-631772658744269	6229669476860340		-7170140300943560	6757157019732190		-5.74821e+16	5036828072162150		-8755232925520420	5305866102412200		-1.5423e+16	7627056466924490		9495602882025400	7029171407908010		2.30152e+16	6924555434745030		1.31608e+16	4.97888e+16			-1.04406e+16	4853841642508980
		-1185167670395590	4.22021e+16		2834574099436200	6568329101187730		-8846546682593140	7125349434555180		-2.62084e+16	7302252044138400		-8033796463511130	6326495423416560		-1.19844e+16	6862568534775680		-5826997454016320	5123258814348000		-4279862887444820	5384981700613860		-1.65861e+16	772666765279863		6407862526039960	7152755926925730		4210928348805290	7035040826747890		1.35225e+16	5039012163396500			-1.14465e+16	4922985259707410
		-1.28136e+16	4294558408394870		2.97058e+16	667492006549174		-2.4101e+16	7222824004040510		-2294971044276220	7411040641701500		-1.45069e+16	6435403580625860		-1.58861e+16	6979741591187470		-5533911514173930	5.21881e+16		2726070980309220	5469789617400800		-1.52452e+16	7828009820042920		8755217145831940	7275732781462460		475440075464098	7115500548783360		897995033225373	5108536207680820			-1.25851e+16	5022147646377740
		-1.27006e+16	4376778640515030		2.93822e+16	677435259717945		3.37394e+16	7321950899647590		-2.34313e+16	7525350986345340		-2.24744e+16	65573680443489		-1.67028e+16	7085570898303150		-4546845096559770	5303792506071270		4001134349282110	5.54614e+16		-1.41138e+16	792643330848245		1.27808e+16	7394518622216530		2.86689e+16	7235924549130860		-6335018478522860	5199820074635550			-1.29326e+16	5102871670054500
		-1139138014351320	4441696337235710		2693495299830020	6884406841763150		7388664332587620	741672739237193		-1.95922e+16	7651956094739020		-2596303027718960	6683487751265520		-175336150856387	7189807875959850		-3.63848e+16	5.37926e+16		4.75739e+16	5626713487978830		-1.82356e+16	8027442772935700		929779219162739	7514021887278740		1.94537e+16	7366670416591590		-7525814931912050	5309544486261710			-1244391049571350	5189160782817050
		-1.0337e+16	4496860885228580		2424973070491580	6991380671776130		8852563654660580	7516504549344020		-7422676577378760	7764265965141580		-2.46795e+16	6795438407865720		-1.88053e+16	7295504502309250		-2.90544e+16	5459721139334840		3123493645704570	5708467858813840		-1.24744e+16	8129491905704320		7647656785928530	7643628248773230		2.25069e+16	7478237445443680		-5.36066e+16	5398329507396830			-1167138606482750	5245882584031110
		-9663827002331080	4.55901e+16		1983007833105040	7098616962372230		8429295238548840	7619516851040670		4.36351e+16	786166457197708		-239838706921903	6900352193312390		-2.0055e+16	7402755838835470		-2.64798e+16	5535446859192470		-1.6593e+16	5792600554239790		-4.90478e+16	8226176005761600		1.89559e+16	7768694872134920		2.42873e+16	7587082501136270		-4600343944455530	5447993372621290			-1.12457e+16	5.30239e+16
		-9212695105474860	4620082586260370		1.42298e+16	7211639836379320		4.60059e+16	7723304313031390		7606016382872490	7958071736264880		-2368962964651810	7017811301946590		-2.0087e+16	7510753989874660		-2.62847e+16	5626140715375820		-7615958455076070	5.88357e+16		-7465701545462430	8325764332237000		3733244842818100	7889539441725230		2.28654e+16	769871198141193		-9771045939566090	5534740819607760			-1.16232e+16	5361478998812890
		-9187630883042760	4682664922281260		7724441618528970	7321191725399480		-2.07267e+16	7845840332478090		4.60845e+16	8072869889651790		-1.86993e+16	7138244715917060		-2.02246e+16	7612581198820230		-2197583935646030	5712602316320500		-1.32298e+16	5.9702e+16		-9713222350133000	8426919238263360		6107994949269430	8009572754868440		2.0719e+16	7813233925196200		-1.2751e+16	5630988111666680			-1249209365921540	5.45467e+16
		-9338409207145210	4.75087e+16		-2154571349722850	7437614801020820		-1681562192218980	7960407035004160		-4.43166e+16	8207105985935960		-8522453266450300	7247026804095640		-2189333641319720	7719812031410440		-1840095004730090	5792291291235010		-2.10908e+16	6059003482830330		-1.29526e+16	8526561846850570		7943151884182870	8124790857674830		1.44395e+16	7926211014568520		-1.41555e+16	5709901570971120			-1259388883329630	5544266819754280
		-9660998960561600	4816247347766760		-9176138962259350	7551225614921510		-3435477451000870	8069455465049850		-2.53002e+16	8325622828297360		1860127131350560	734212872408349		-2343873119437350	7832028809219500		-1.41256e+16	5879736754622910		-3027221616813760	6153865038621420		-1202306962414040	8629046628237790		1.06926e+16	8253838515351430		1.36052e+16	8055015488005610		-1.15409e+16	5807300803352470			-1.21194e+16	5625461621275450
		-9904875314484490	4889752395306240		-2089094145566120	7673255160950070		-1.73781e+16	819271935118055		3.20809e+16	8445903170570630		1.30356e+16	7442514416328160		-2.11275e+16	7947000856896670		-9959302170702030	5957961760175180		-3560812451182080	6.25147e+16		-634538927086176	8727759095969980		1.47154e+16	8370005078714380		3.00498e+16	8171027854564220		-7489909529785630	5.86849e+16			-1.05179e+16	5708293407578060
		-9751902374151560	4956654354118270		-3.17496e+16	780534151216196		3179247643200140	8290652106407190		1.19019e+16	8556762865927580		2.5713e+16	7535325153338530		-1.68645e+16	8046837690789200		-582628494844745	6.04292e+16		-4094060912628380	6334393659462960		-2750845512293590	8828234750881230		1.91053e+16	8484143042393910		4301557839003810	8267618130779170		-4.9477e+16	5.93987e+16			-9622978643842710	5.75089e+16
		-9848781706301880	5022353767888150		-4.03078e+16	7930074107674600		3.72353e+16	8383013866948100		1.33636e+16	8660213880282730		3310802114433060	7611277012981890		-1.53065e+16	8147426545835610		-4603955893042060	6118248230621070		-4927386010137590	6435554930251650		7856847247632200	8926969389491380		2.29379e+16	859418596979184		5046736624518660	8381035363134740		-3806015264245690	6010693961999510			-8222839028946550	5830978613220200
		-954078450771467	5098029684810060		-4647174587592730	8063955266129080		4694874394709070	8497606715793900		1.20678e+16	8792722890588820		3.51449e+16	7710350179492860		-1129745360793900	8264758330738400		-4860584951172970	6.20804e+16		-5157587614968640	6536898848148240		1.32728e+16	9026040305304150		2.72521e+16	871348412075485		5726418581270870	8491181907116010		-1550749027381280	6093101510956460			-6545665590218650	5884209570667330
		-866047182864484	5.16199e+16		-4835471733808190	8190094037420390		-4.89063e+16	8609668922670510		1.32949e+16	891799842308201		3.50122e+16	7816704589825630		-4008259683931340	8363294941604320		-8129536712689480	6284994503951110		-4653909485483610	6630137278487200		1.85095e+16	9125848675238060		3233456460545660	88247482636448		6395323197116500	8607526780286570		6619906279646380	6156800098853410			-6144201240790620	5913220546886370
		-7400718815581860	5225784573493570		-4641711251001080	8315535767680730		-9202800577609520	874409162102854		209313374950112	9058831193416700		3560267476113040	7930108130337010		-4067710991917290	8454385788366430		-1.02745e+16	6385562440823760		-4102522667412480	6710014867687170		2463001102836000	9225028762773190		3745196809997570	8931257229686290		7781850754812590	8725684805674380		1499679886757300	6.23091e+16			-5752022274302970	6005303582995710
		-6610574378205410	527688074862482		-4313084049292410	8431469857449590		-6783174837208580	8866748874906170		4638656444897150	9198518491865970		3.96114e+16	8039493717053340		-2.44555e+16	8565049281985120		-7043117277271930	646336011371566		-3343154723382830	679960064994595		2.77053e+16	932412438130225		408870819696901	9032238366140090		9713184159918300	8836282766682280		1.68223e+16	6302459918349980			-5557539040708970	6.05284e+16
		-6948064795658500	5.33853e+16		-3639842141320000	8556974884959540		-2.99756e+16	8973604175260100		8161687622692550	9316050013936680		458063921163253	8135753705763530		4420910296103010	8684959316077310		-8169566645371150	6544906661938310		-2733942804755010	6872737658008650		3.4381e+16	9425127264700920		4427110545409840	9151425931382220		1.19141e+16	8946260657690270		6.42641e+16	6378051167000500			-5157982387193770	6145482942626110
		-7405804818662150	5414385471204240		-3.02531e+16	8664619493438900		1.13714e+16	908532861109064		1.22299e+16	9426417327731100		4518369679706620	8214197087795000		1.10128e+16	8784812727425520		-1.34957e+16	6632177550914600		-2436306338560530	6958181016321710		4712543724568700	9523145513955170		4791652995286320	9258332037380470		1.44337e+16	905521552780997		-1.47752e+16	6458610736726920			-4500139157700500	6200626210047110
		-7489424354893590	5481399541930760		-2136136583913670	8793097888311460		-1.90889e+16	9193535573897230		1623016465712030	9528451345432030		3517738473428200	8335222981703600		1.75925e+16	889146983501278		-1670977439831210	67291010434811		-2245841534749160	7043277280966980		5.28184e+16	9619904761520020		5.12256e+16	9367248157334880		172840689801665	9162079265401930		2.43682e+16	6553557985797610			-4229244689578820	6265739209837930
		-7346320383857200	5.55324e+16		-1.10208e+16	8905801301238680		-3.97738e+16	9344231632827680		2128617059803530	9641066368493340		2394986171597370	8462447118028670		2619005324483770	8998300063387490		-1.49577e+16	6817913411969830		-2.0319e+16	7133607717589520		476302783561086	9719305129792210		5.3607e+16	9471867573858650		2.02184e+16	9265179628372370		7014202903486890	6599146371067680			-3.67108e+16	6.34192e+16
		-6865229320461890	5619585530875430		-717344059278753	9025542848781680		1109928626921160	9499888225991270		2.64196e+16	9736470941997450		1.58688e+16	8604103157482660		3.44335e+16	9098041713048140		-7870787297078890	6907727196323820		-1.58111e+16	7222225479507860		4277538169840840	982100776070985		5.4394e+16	9582147293707720		2.27528e+16	9367085146158420		6335428560940730	6655439178941160			-3.84655e+16	639149127680473
		-5943191021175810	5686643008861500		1.60002e+16	9157951385551830		2.57909e+16	9603209072923790		3266214524538080	983168278261614		7404131090579980	8731402315313320		4563261097555430	9207419437690120		1.86307e+16	6984467680113480		-1.09284e+16	7306046618714640		4071821652347430	9921011247897700		5500437741251660	9703418654973850		2570824953112990	9479121086556970		1.65418e+16	6739629302838910			-2703193029505150	6506487165320380
		-5411650098873340	5.74183e+16		3.40178e+16	9271990518210780		4781749974916850	9738850767510330		3637781516540480	988568816724592		-2.49478e+16	8906517047367430		5698307183093210	9299569649246000		5001636844252300	7065125908080340		-3812554360835290	7394288334895710		4011424485201310	1.00222e+16		5612370811943790	9817899138483770		2922110803536500	9583565128221730		2552671099549800	6827287491391920			-1.73327e+16	6537520734049100
		-4832051554228300	5812871981203460		5635244780245030	9398749839964830		8.25043e+16	9868083473055480		4046459167696580	9969527713430480		7102863264360970	915066124033765		6548607024682170	9391997712036450		8561319112880430	7150365361020150		3065232225181940	7470669717031010		427659371916788	1.01225e+16		5618746933510660	9930471569586400		3260750242533610	9682964525269850		4.06451e+16	6867601128097150			-1718792805532780	6592182247698440
		-4590281647658100	5866317358962440		917416709596426	9533220291121580		1106763815650720	9957283633782060		4280960060132650	1.00374e+16		1.06803e+16	9195327627934370		6918343503449330	9489920125095120		1.49419e+16	7237559093223320		5212234893117490	7550465591414970		4937317622376230	1.02233e+16		5622915617139610	1.00578e+16		3661033124788520	9789016058495820		-2349562112943020	6931452031530110			-1.29589e+16	6687570788335100
		-4620948536383520	5940303061343070		1.33316e+16	9641013056039570		1.46312e+16	1.00676e+16		460063202293283	1.01546e+16		121102105568108	9216516893204160		7174551994459420	9608767597231450		2.02583e+16	7316101046819280		8228996641829870	7645142112188690		6078672745277560	1032288933397320		5708452926336110	1.01778e+16		4083290909645370	9883461335228700		-1.56615e+16	7020869662613420			-1.80152e+16	6748047455108390
		-4606145328502900	5999838634908850		1.62033e+16	9712523635306760		1.80464e+16	1.01658e+16		4.96892e+16	1.02428e+16		1.34017e+16	9292979886705470		7254894640472290	9725618106831930		2859186510122150	7406401428376600		1.39324e+16	7727525214625840		7233320946187230	1.04217e+16		5856060381988900	1.03027e+16		4.4625e+16	997310804462703		-2852920118445710	7122773569			6062541681348500	6786580990413290
		-4803100637148020	6071959488005230		1974691901801280	9813805834202460		2.34282e+16	1.0286e+16		51487301009657	1.03011e+16		1.69936e+16	9456721393472510		8270487769453970	9876604109925770		3.96421e+16	7481735678554090		1.74183e+16	7808127663619250		8098169776348700	1.05212e+16		6169475366554750	1.04273e+16		4785189429612540	1006451352866120		-3.75454e+16	7208219465301830			4656575859133850	6850243096188680
		-4.79408e+16	6137069439871420		2.39733e+16	9916464578725490		2.68993e+16	1.03498e+16		5258326361012190	1.04078e+16		2181984388574980	957715244254251		1.05933e+16	1000812680078410		4832595620833620	7555740893977360		1.98912e+16	7896581262292100		9038480209595250	1.0622e+16		6.57196e+16	1.05447e+16		5065701439432710	1.0159e+16		-4685564285870560	7296514483229670			2.67369e+16	6927993276964450
		-5036784921336430	6204414883309040		2.78238e+16	9996998577652030		3.13124e+16	1.0434e+16		5325548848401240	1.05065e+16		2654016697147430	9665966021938940		1.4038e+16	1.01266e+16		5304312915558470	7629585994765580		2339850528406650	798339677875298		1.08578e+16	1.07229e+16		7197541026375270	1.0669e+16		5287403101159790	1.02534e+16		-5683067746829900	7384176031855440			3497972180871870	6995904544666030
		-5363630378837200	6276347239664660		3.13585e+16	1.00701e+16		345154931983398	1049399448777340		5311450496993400	1061825010364340		3.05676e+16	973553261712743		1719917476248920	1.02147e+16		5152441166944230	7705702006429850		2.7502e+16	8068751712373780		1.31264e+16	1.08213e+16		8016718527690130	1.0779e+16		5.51406e+16	1.03552e+16		-6729815435335740	7484331818047530			-3208233572977460	7055935335600930
		-4852139769272500	6352253535800330		3.47361e+16	1.01414e+16		3833708877117400	1.05736e+16		5298782089270770	1075164169277430		3.47477e+16	9807747854074920		2031667785947260	1030385616402510		4.1521e+16	7790116326259770		3.02444e+16	8151739027323660		1.54346e+16	1.09206e+16		8815560386182170	1.08773e+16		5691194974534150	1044589662762570		-7.5376e+16	758073444268005			-8177603254398330	714630930734789
		-3.93976e+16	6412527803755500		3.71951e+16	1.02006e+16		418236125017252	1.0645e+16		5433778667850290	1.08886e+16		3845766723638030	9871127492726450		2.40319e+16	1.0401e+16		2979909171574510	7891156380609460		3.17362e+16	824061591812023		1.85202e+16	1.10203e+16		9616156383164530	1.09778e+16		5790592229573080	1.05456e+16		-8008830460955190	7681571024886000			-3.21071e+16	7237094146107040
		-3.77533e+16	6473336416967300		3951645826788350	1.02804e+16		4577112500522950	1.07221e+16		5.64696e+16	1.10034e+16		4.20755e+16	9935385512519110		2.67039e+16	1.04743e+16		2.5462e+16	7985939003670490		3444846667878610	8331202844712130		2.20526e+16	1.11172e+16		1.03259e+16	1.1072e+16		5.85556e+16	1.0649e+16		-7911840487292670	7770910834059300			5.31818e+16	72905243806737
		-3.33117e+16	6552757541899750		4219018288968810	1037876904213810		4.86068e+16	1.07749e+16		590277576471277	1.11204e+16		4527824454392150	9994507985733540		3.08458e+16	1.05862e+16		2.28569e+16	8072777321128030		3.82877e+16	8418694863640280		254250060367068	1.12144e+16		1.0977e+16	1.11713e+16		5879394130463170	1075269791149250		-7706495801473280	7837075782218900			7315908726066350	7342077079247680
		-1431935976668530	6621920296862060		4511619056129790	1.04694e+16		5142464128782640	1.08373e+16		6.28862e+16	1.12423e+16		4788539652327880	1.00513e+16		3513965598336210	1.06749e+16		1.91249e+16	8165078466244080		4.29457e+16	8506028366047370		2867651178832580	1.1312e+16		1.15879e+16	1.12702e+16		5889478765362370	1086347814070640		-78005688534025	7905509523073020			7070330392208090	7421364374371190
		3210294322394420	6671964125501870		4717262136279400	1.05359e+16		5.42283e+16	1.09011e+16		6676718997602770	1134167599428160		5108150689950850	1.01285e+16		3873849653636550	1.0743e+16		1.72935e+16	8260282750118800		4624883382240550	8589049737576950		3.24259e+16	1.14104e+16		1.22018e+16	1.13698e+16		5.89308e+16	1.09717e+16		-8137152278257680	798879552194206			1.05117e+16	7488465802059690
		1.36721e+16	6726053625292930		4.92875e+16	1.06253e+16		5.57622e+16	1.09425e+16		7100772341842690	1.14479e+16		5344370528171740	1.01831e+16		4219973094233350	1.08125e+16		1925384961519940	8355344456015850		4524265468187800	8676953908947480		3.68447e+16	1.15068e+16		1.27487e+16	1.14626e+16		5889894589944660	1108653434089220		-9310378698029750	8064830346063890			992730255201505	7545290177303870
		1.88164e+16	6787111012461500		5.1426e+16	1071340165750190		5.72026e+16	1.10198e+16		7664245939267000	1.15614e+16		5.54172e+16	1.0243e+16		4518314631647540	1.08798e+16		2.13435e+16	844765367384376		430822575006438	8779665848458690		4085604198396800	1.16012e+16		1.32191e+16	1.1557e+16		5.91549e+16	1.1204e+16		-8731544586655580	8253505694850580			7275692342522540	7627825890614370
		2.43513e+16	6852235505153750		530567526806918	1078871636225540		5.83272e+16	1.10985e+16		8277372738498370	1.1658e+16		5718520595385860	1031195663964440		4879357372524730	1.09653e+16		3452050478845150	8556588580614600		4682335419486430	8886643512819420		4.48085e+16	1.16981e+16		1.35514e+16	1.16475e+16		6048000379558060	1.13273e+16		-6614227577150360	8313875452786820			8553787643367150	7697674734531520
		2733858996608340	690990431465148		5415843968579920	1.08748e+16		5.87579e+16	1.11768e+16		8929267528721870	1.17461e+16		5840614776621580	1037539535486140		5235484099357990	1103904063245390		6494252762400400	8647603749986780		5656384878376290	8986978583149140		485981945100989	1.17922e+16		137231158831683	1.17434e+16		6298555485261180	1.14437e+16		-647867692560083	8315120049665070			6351399163649340	776031488540764
		2494761652400100	6975767008964530		55236400568162	1098450679613430		5.8812e+16	1.12892e+16		9611955235168760	1.18251e+16		5906033131593340	1.04488e+16		551926276281069	1.10967e+16		8130362450418530	8701685417802210		7234295035094290	9086747747536930		5157151235842040	1.18875e+16		1373669908027600	1.18408e+16		6.67796e+16	1.15605e+16		-6458654723657000	8391320948738880			3127794384535630	7847211702674760
		241594724237305	704582642690274		5640502600447530	1108977696565380		5904083607189670	1.1401e+16		1019192514378160	1.18855e+16		5888347440649500	1053005745618790		5746340722725770	1.11551e+16		1.00381e+16	8797481305070820		92895992784171	918082952859723		5392924756890620	1.19838e+16		1357222901154670	1.19435e+16		7245092930755720	1.16743e+16		-6345072056489750	8484804151836590			3776671701882280	792346377743464
		2.49362e+16	710973075794368		5750245867819440	1.11942e+16		5917518221529620	1.15086e+16		1.06701e+16	1193840169290380		5.78562e+16	1.06431e+16		5972844617679260	1.12311e+16		1.20063e+16	8877568156311100		1.16484e+16	9272162031935660		5628273405142470	1.20813e+16		1.32687e+16	1.20525e+16		7932730675686650	1.17745e+16		-5697715983221590	8571425575143840			1035423190848790	8006235979432930
		2686129649683580	7177045424479660		5860750810859030	1.13062e+16		5954378447553040	1163537361497430		1.10727e+16	1199328761629870		5700131152757960	1.07733e+16		6214218917037750	1.13108e+16		1.44909e+16	8968234557616610		1.45929e+16	9366867187575530		5864964634871200	1.21773e+16		1.28944e+16	1216514945455430		86309929830856	1.18626e+16		-517032457527935	8626656573519340			3013586352207940	8077296129878190
		3.10834e+16	7238433106233920		5990967530105060	1.1425e+16		6055735465055440	1175583834449560		1.14331e+16	1.20572e+16		5640912101153870	1.08868e+16		6.39394e+16	1.13728e+16		1.80056e+16	9054243963806090		1.86735e+16	9461339336366570		6.03313e+16	1.22734e+16		1.24947e+16	1.22797e+16		9357470789446150	1.19484e+16		-5189815620171530	8689429599353200			3833225095869760	80970599526837
		2.88066e+16	729440381830046		6164904054700130	1.15493e+16		6.17078e+16	1.186e+16		1.17427e+16	1.21249e+16		5562461129248720	1.10174e+16		651951125521979	1.14434e+16		2129737090407010	9119000013393720		2282152226542040	9535044369525320		6205224436812560	1.23721e+16		1.21578e+16	1.23963e+16		1.00563e+16	1.20272e+16		-5270351289460480	8794679566099770			3659698337572450	814631739183911
		1.89403e+16	7366287365182900		6411079112584190	1.16762e+16		6260264808686650	1.19673e+16		1198921564857200	1.21944e+16		5575271481532680	1.11719e+16		6618335828941060	1153239880278520		2355163069682360	917646806644937		2629603839412650	9594976863030710		6468506903638700	124686007428966		1.18086e+16	1.25021e+16		1.07188e+16	1.21033e+16		-4521744800328160	8889120843617380			2.44433e+16	8226226881986480
		1.49322e+16	7439787261191800		6.7346e+16	1.1799e+16		6392451074960950	1.2104e+16		1.22018e+16	1.22709e+16		5.74604e+16	1.13131e+16		6707162471835290	1.16249e+16		2.55208e+16	9254131320223950		2961542743817000	9659897461480180		6610442004830450	1.25608e+16		1.14273e+16	1.26234e+16		1.13529e+16	1.21786e+16		-3874825753901240	8942910098324620			1.564e+16	8321493029400050
		1.25737e+16	750087023133589		7122807574435990	1191525540367320		6.68448e+16	1.22525e+16		1.23609e+16	1.23417e+16		6.00343e+16	1.14324e+16		6796341636128180	1.17197e+16		2721198824114590	933468420501803		3296184333050680	9729965080024950		6607680818621970	1.26597e+16		1.11143e+16	1272762091532120		1.19189e+16	1.22499e+16		-3.52976e+16	9004728032181360			1.2729e+16	8394905683621900
		5267883369867690	756994891199558		7597457147194300	1.20299e+16		7067814681844450	1.23774e+16		1.2434e+16	1.24141e+16		6.32054e+16	1.15434e+16		6885119226297540	1.18123e+16		2990944487649810	9429697391460970		3656797586493360	9801647746841090		6.55179e+16	1.27576e+16		1.07142e+16	1284487397472140		1.24274e+16	1.23221e+16		-3673295067210530	9074761947395460			1.18648e+16	8473290872009280
		786734781448716	764344401437603		8156022506413570	1.21384e+16		7544665225447480	1.24956e+16		1.24298e+16	1.2498e+16		6716302356257970	1.16505e+16		6963704968848130	1.19031e+16		3.25127e+16	9502208472287560		3942527410637110	9859772024500740		6514747805393830	1.28595e+16		1.03161e+16	1295266313342190		1.28567e+16	1.23931e+16		-3843750985492980	918042124494207			1098907828264530	8535833595478440
		613633346285067	7709767902410120		8828181002028630	1.22406e+16		8106299072781680	1.26062e+16		1.23541e+16	1.25792e+16		7110450575760080	1.174e+16		700639304300394	1.19935e+16		3.57003e+16	9584129210322810		4.19922e+16	992753896337808		6601730455893440	1.29586e+16		9859942639066390	1.30731e+16		1319270286136520	1.24655e+16		-3.76955e+16	9267211771081380			-4963288069475440	8601461161540260
		5138903564819970	7776859094981190		9445561856635360	1.23167e+16		882333481094822	1.27136e+16		1216617625551230	1.26728e+16		7562395769761060	1.18303e+16		7025874012475540	1.21008e+16		3840723826266460	9650431584314720		4.53182e+16	1.00121e+16		6663167979269460	1305533695511650		9480092219971040	1318494833906440		1.34485e+16	1.25426e+16		-3610402481811700	9361903547678600			-1.75833e+16	8761021433226570
		-3739330727069440	7839712655833500		1.00145e+16	1.23799e+16		9351389225608250	1.27795e+16		1.19051e+16	1.27747e+16		8024821219031470	1.19094e+16		7055245569732710	1.2215e+16		4157806857579870	9729322719743330		4.85116e+16	1008001120219890		665497927699379	1.31551e+16		9113663886100880	1.33021e+16		1361410832387600	1.26203e+16		-3.04792e+16	9460057590432740			1.82065e+16	8812379261748020
		-2.36367e+16	7909161446797280		1.06863e+16	1.24447e+16		9924021596973990	1.28506e+16		1158970543060610	1.28797e+16		8507010446740130	1.198e+16		7100642783652580	1.23338e+16		44854499059088	9797257275251710		513623676430758	1.01429e+16		6697917134775690	1.32566e+16		8803089856384670	1341269130791860		1.36854e+16	1.27028e+16		-2332985380714230	9540904026562440			2135218723963260	8830198294091030
		-9850279524016970	7975660301922300		1.10776e+16	1247559103024230		1.07183e+16	1.2937e+16		1.12493e+16	1.29966e+16		8982104146988970	1.20337e+16		7245339779717680	1.24692e+16		4.71155e+16	985301413537329		5398907560721730	1.02091e+16		6857040157743530	1.33572e+16		8503710202477350	1.35264e+16		1.36651e+16	127881863744549		-1741932837593160	961911869611037			2.83894e+16	893139927519462
		-3.46198e+16	8035257321425620		1.13492e+16	1.2499e+16		1.15352e+16	1.3005e+16		1.09494e+16	1309935769212410		909595695768592	1.20429e+16		745363279106108	1.25868e+16		4941222282815560	9930222327977970		5.69164e+16	1.0283e+16		7116904891631010	1345650632526880		8178562323389440	1.36335e+16		1.35457e+16	1.28783e+16		-1097911659373090	9711209164291290			2.61964e+16	8939865219107360
		-9465203759560120	8109174117649810		1.16782e+16	1.25368e+16		1.19451e+16	1.3033e+16		1.0609e+16	1.32152e+16		9262688213772320	1208405283796570		7825118529142030	1.27165e+16		5.23054e+16	1.00057e+16		5.97588e+16	1.03476e+16		7484427670324030	1355526808146430		7839051497045600	1.37523e+16		1.33561e+16	1.29756e+16		-450487040780364	9806843934057180			1.28853e+16	9093484391885340
		-1.10429e+16	8179089275765690		1.20125e+16	1258087191904430		1.24022e+16	1.30673e+16		1028534682922390	1331794690275400		9419658210568270	1.21663e+16		8221296643243540	1.28141e+16		5439153935358310	1.00597e+16		6197719386855900	1.04035e+16		7932889891164380	1365207831000970		7504154293385660	1.38576e+16		1.31472e+16	1307345231388030		1.35082e+16	9930913869244930			1.33518e+16	9161570009335360
		-7346676792175260	8248197614591700		1.23325e+16	1.26255e+16		1.30834e+16	1311527832131130		9896227305163260	1344212007076480		9674295965385940	1228443566272290		8562502162864730	128978162428997		5603357341353010	1.01271e+16		6377828822526470	1.04684e+16		8456376965524750	1.37487e+16		7214467496082500	1398339481532310		1.29249e+16	1317133477641040		3763065334423120	1.00212e+16			256856518076976	9271483902906480
		-3171393311154850	8306844728176800		1.25724e+16	1.26612e+16		1.34551e+16	1.31365e+16		9606527415403090	1.35545e+16		1.00763e+16	1.23908e+16		9178103999812670	1.30202e+16		5714368617225710	1.01942e+16		6595291551798970	1054722374841320		9083217958332080	1.38439e+16		703860985110199	1.40812e+16		1.26953e+16	1.32684e+16		4750096210368030	1.00633e+16			3769247160548900	9322433212386210
		-3825163816210210	8369052982592110		1276123687992990	1.26996e+16		1399144615217530	1316558315175690		9351935117667730	1.36593e+16		103256999721382	1.24434e+16		9768968052923210	1.31061e+16		5744632538709540	1.02679e+16		675967433653419	1.06062e+16		9726825413226440	1.39359e+16		6.71128e+16	1419770035163720		1.24139e+16	1.33617e+16		7067080963805620	1.01732e+16			2.93845e+16	9332384985049160
		-808900883030526	8434859670278190		1.29464e+16	1.2755e+16					9044819963348800	1.37608e+16		1.06215e+16	1.25173e+16		1.04021e+16	1318149433267160		5.80798e+16	1.03625e+16		690841969726153	1.06786e+16		1.03395e+16	1.40284e+16		6.48962e+16	1431054812954430		1.20277e+16	1.3466e+16		1032860299111320	1.02731e+16			6100910811818230	9566636736464730
		-1.30011e+16	8503365121874860		1.30577e+16	1.28025e+16					866986187692201	1388753701938880		1.08708e+16	1.25826e+16		1091402019261690	1323268707725330		5.92186e+16	1.04361e+16		7033611726833230	1.07469e+16		1.09425e+16	1.41205e+16		6321058772574030	1.44185e+16		1.16416e+16	1.35741e+16		1.28035e+16	1.03348e+16			689556877486163	9585628526997890
		-2191641398127120	8567699175654530		1.31223e+16	1.28749e+16		1.45383e+16	1317473886075150		838584884561986	1.39979e+16		1.12121e+16	1.26675e+16		1.12706e+16	1.32676e+16		5974586334849360	1.05045e+16		7106789199483700	1.08159e+16		1.14773e+16	1.4211e+16		6118434838116680	1452460591587670		1.13117e+16	1.36794e+16		1548822162883950	1.04019e+16			9661026040780820	9625363075231100
		-3.25742e+16	8646734120436610		1.31827e+16	1295560904003730		1.46443e+16	1318176025480700		8124884568406900	1.41159e+16		1.1476e+16	1.27232e+16		1.16284e+16	1.33096e+16		5.99535e+16	1.05903e+16		7150439705051690	1.08985e+16		1.19235e+16	1430301280726970		5860888538801260	1.46344e+16		1101816901134460	1.37795e+16		1.86909e+16	1.04742e+16			1.24265e+16	9665097623464320
		-3.92897e+16	8715644579517510		1.32038e+16	1301849676747390		1.47094e+16	1.31904e+16		7928036089726540	1421938292480110		1.17209e+16	1.27817e+16		1210032675239640	1.33685e+16		6034726092537530	1.06715e+16		7168885236945460	1098039345225750		1.23156e+16	1.43954e+16		5645782933075780	1.47462e+16		1.07002e+16	1387814030728110		2153148080877450	1.05324e+16			1334814703576240	9738562041664540
		-5052536944831860	8788988281769580		1.32073e+16	1.31113e+16		1.47066e+16	1.32372e+16		774659864189494	1.4328e+16		1.19551e+16	1284370363736880		1.24267e+16	1.3407e+16		6.07387e+16	1.07512e+16		7193482020476410	1.10752e+16		1.2648e+16	1.44875e+16		5.35299e+16	1.4848e+16		1.03302e+16	1398107539419770		2.55507e+16	1.06006e+16			1.19036e+16	9771118888627500
		-5752567154630720	887474288548897		1.31766e+16	1.31624e+16		1.45882e+16	1.32991e+16		7586999777104970	1.44207e+16		1.21639e+16	1290525594784350		1.2831e+16	13458780993775		6099976350140730	1.08296e+16		7235743325325370	1.11644e+16		1290325167465410	1457980430979460		5019443669938000	1.4972e+16		9927144272054940	1408731396825670		2.66982e+16	1.06169e+16			1002242314156400	1.00056e+16
		-5495213944594480	8951579407618000		1.30509e+16	1.32856e+16		1431281550890600	1.33904e+16		733890612858587	1452316001600720		1.24067e+16	1.29767e+16		1313694922493920	1.34946e+16		6.08773e+16	1090833813561220		7298064345353680	1.12599e+16		1.30652e+16	1.46725e+16		4861011029026300	1.50787e+16		9578144177721340	1.42e+16		3.01463e+16	1.06766e+16			2643551521007270	1028386981216730
		-3.83747e+16	9030602286687490		1.30403e+16	1335684833363880		1.39346e+16	134944802289858		7053652634181890	1.46383e+16		1261438241990560	1.3031e+16		1.33211e+16	1.35203e+16		6041885209615500	1.09954e+16		7409480747095670	1.13571e+16		1.31332e+16	1.47663e+16		4686207191854820	1.51885e+16		93111165322619	1.42955e+16		3.04794e+16	1.06805e+16			4779766480812480	104234285544415
		-2.15824e+16	9086761891373570		1298088574440300	1342714511346800		1.34969e+16	1.36368e+16		6816310966852000	1.47484e+16		1.2788e+16	1.30829e+16		1.35618e+16	1357538514067330		5979804884049560	1.10841e+16		7580756894322130	1.14521e+16		1.31203e+16	1486096094518150		4588152002005360	1.52982e+16		897668433359933	1.44001e+16		3.30557e+16	1075404116715730			5054498581514930	1.04242e+16
		-7764597467650760	9151332719557120		1.28571e+16	1.35141e+16		1.32669e+16	1.37291e+16		6.57803e+16	1.48531e+16		1.29621e+16	1.31405e+16		1.38425e+16	1363555056731830		5.89464e+16	1.1179e+16		7781446771944350	1.15415e+16		1.30609e+16	1.49569e+16		4426436667181460	1539682505220400		867021401798702	1450671075965410		3461466406337760	1.07976e+16			5329230682217380	1042505629259920
		1.35967e+16	9221374292589440		1.27201e+16	1359762991140940		1.29834e+16	138259625788155		6324692424074600	1497097666831700		1307438431861440	1.31813e+16		1399210004730720	1.3665e+16		5841432879044670	1.12846e+16		8026643329135200	1.16365e+16		1300220554150040	1505279404356100		4195488536499520	1.55136e+16		842142535924704	1.46085e+16		3739744283545210	1.08752e+16			5603962782919820	1.04259e+16
		2.82208e+16	9271284592686360		1253540921968390	1.36816e+16		1.26595e+16	1.39501e+16		6.17579e+16	1508307603630470		1.31394e+16	1323465842415540		1.41113e+16	1.37146e+16		5859365253047930	1.13886e+16		8436454931443320	1.17422e+16		1.29108e+16	1.51476e+16		4034830734449080	1561853556969500		8179458152778850	1.47066e+16		3965138571858480	1.09238e+16			5878694883622270	1042668403075690
		3.91735e+16	9339444234647880		1.22738e+16	1.37836e+16		1.24754e+16	1404356403450610		609246546991025	1.51741e+16		1.31475e+16	1329001012702960		1.41867e+16	137760972463849		6009032718661900	1.14981e+16		8951154997638440	1.18306e+16		1.27777e+16	1.52438e+16		3864991326753320	1.57308e+16		7905529476046940	1480798648279650		4109410471221600	1.09553e+16			6473559425883370	1.04815e+16
		5358182684559160	9408358589091750		1.20091e+16	1.3884e+16		1.23058e+16	1.41214e+16		593714627527763	1.52621e+16		1.30755e+16	1.33562e+16		1426718030707190	1.38503e+16		6266559191046120	1.15948e+16		9427453480681760	1.1898e+16		1.26429e+16	1.53395e+16		3.73955e+16	1.5838e+16		7650244971380260	1.49133e+16		4225302917396500	1099692091472700			7134228778529690	1.05375e+16
		6838342757704710	9471791020700560		1.17169e+16	1.39871e+16		1.20413e+16	1421366212835710		5674812695122260	1.53716e+16		1.28964e+16	1.3436e+16		1.43519e+16	1.39057e+16		6588582429960800	1.16867e+16		9947879545594220	1.19661e+16		1.24447e+16	154341228727167		3.70405e+16	159493708542753		7458122358129090	1.50129e+16						7686719644558920	1.05815e+16
		8308776567729760	9537863175491330		1.14094e+16	1.4102e+16		1.17191e+16	1.43278e+16		5425348070634800	1.54822e+16		1.26425e+16	1.35518e+16		1.43833e+16	1.39494e+16		7023432686447540	117807466045402		1.05064e+16	1.203e+16		1.21367e+16	1.55307e+16		3680941143685400	1.60464e+16		7273368158733100	1.51079e+16						8447459881039800	1.06367e+16
		9906280999451400	9604765852586640		1.11719e+16	1.42014e+16		1.14644e+16	1442388507847670		5165628155127830	1.55875e+16		1.25096e+16	1363996984544360		1429710393162590	1.40089e+16		7515107009634210	1.18651e+16		1.10061e+16	1208114388362870		1.17978e+16	1.56292e+16		3.57228e+16	1.61536e+16		7046428136559570	1.52048e+16		4727481687199280	1.10485e+16			8984592482803780	1.06683e+16
		1.16095e+16	967150475482894		1.09208e+16	1.42906e+16		1.11952e+16	1452696706663340		4.90904e+16	1.57117e+16		1237600669232570	1370994596963570		1.40903e+16	1.41069e+16		8095700001931960	1194785337949920		1.1457e+16	1.21267e+16		1.14601e+16	1.57271e+16		3.4888e+16	1625836245149180		6.78982e+16	1530649366251540		4.64913e+16	1.11915e+16			9211197982423980	1068048117266280
		1.40378e+16	9741802714227880		1.05502e+16	1440851003450230		1.09598e+16	1.46205e+16		4.74425e+16	1.58122e+16		1.21455e+16	1.38094e+16		1393730087781410	1419052464004180		8701220228543800	1.20214e+16		1.18997e+16	1.21729e+16		1.12005e+16	1.5827e+16		3.36249e+16	1.63609e+16		6.53987e+16	1.5409e+16		4869128660648270	1.13436e+16			950358421940406	1.07034e+16
		1.66152e+16	9800211938164190		1.02018e+16	1.45321e+16		1.07072e+16	1.47108e+16		4540533344858210	1.592e+16		1.19611e+16	1389402185684		1376609567549860	1.4265e+16		9343570137112950	1.2091e+16		1.23513e+16	1.22191e+16		1.09991e+16	1592194478036660		3.18646e+16	1646894273981840		6319869594301900	1.55134e+16		4985205246945200	1138443571732900			9944595491144440	1.07482e+16
		1.89163e+16	9855735979816920		9937500886254260	1.46459e+16		1039794523258520	1.48147e+16		4.36614e+16	1.60354e+16		1.17551e+16	1.39748e+16		1349894438391620	1436155167684370		1000539789353340	1.21553e+16		1.2721e+16	122553204327235		1.07416e+16	1.6019e+16		3050124216564970	1657759544353180		61757444600423	1.56154e+16		5120015605515530	1.14524e+16			1.07997e+16	1.08203e+16
		2.06126e+16	9912149222825230		9735361841096590	1.47448e+16		1.00882e+16	1.49141e+16		4.24839e+16	1.61368e+16		1.14593e+16	1406193171440780		1.32528e+16	1.44587e+16		1.0654e+16	1.22135e+16		1300079709135090	1.22864e+16		1.04911e+16	1.61156e+16		2.9454e+16	1668291604409850		6080595064508780	1570864321909490		5.33028e+16	1153798207790370			1114781606267760	1084129402483110
		2.24107e+16	9980826241568330		9524883595121230	1.48387e+16		9729473050733560	1.50267e+16		4.13015e+16	1.6241e+16		1.10225e+16	1418305897527520		1.30421e+16	1.45394e+16		1.13672e+16	1.22707e+16		1.32631e+16	1.23265e+16		1.01634e+16	1.62113e+16		289492662338034	1.679e+16		5948968822747180	1.58009e+16		5535221899401830	1.15985e+16			1.13436e+16	1.0855e+16
		2.48251e+16	1.00475e+16		9269892434863380	1.49477e+16		9395944560514660	1.51409e+16		4023953624383040	1.6343e+16		1.0663e+16	1.43018e+16		1275674426461350	1.46314e+16		1.18878e+16	1.23085e+16		1.35383e+16	1.23767e+16		9748301861154740	1.63109e+16		2.8162e+16	1.68874e+16		5801371869745550	1590126980413150		5671552569164730	1163819967323670			1.17846e+16	1090013699985340
		2.72045e+16	1.01045e+16		9060893914700770	1.50562e+16		9110808612473480	1.52432e+16		3915817690817130	1.64446e+16		1.03974e+16	1439156980583550		1.24339e+16	1.4734e+16		1.23937e+16	1.23485e+16		1378794294821150	1.24211e+16		9505912443277980	1.64122e+16		2.64641e+16	1.69953e+16		5721156716983700	1.59975e+16		5.8133e+16	1.16923e+16			1250089868138460	109627539649148
		294594486956137	1.01623e+16		891904799738185	1514407988319810		8823807862218220	1535196574925130		3832927522314940	1655011718163070		1.00411e+16	1.45012e+16		1.21408e+16	1.48314e+16		1.27945e+16	1.23832e+16		1.39279e+16	1.2453e+16		936132742657739	1650571539380240		2527974599440810	1.71031e+16		5647821923891870	1608424687049150		5979436785077170	1.1757e+16			1.30705e+16	1.09994e+16
		3132161934504560	1.0219e+16		8756278683688240	1.52243e+16		8583422765529260	1.54491e+16		3770597572498810	1.66422e+16		9696160191210870	1.46187e+16		1.18554e+16	1.49242e+16		1.31256e+16	1242185583415370		1.40425e+16	1.25108e+16		9096567228663760	1.66022e+16		2.50532e+16	1720855536494560		549992804673435	1617522550914180		6137495532270650	1.18132e+16			1.34017e+16	1.10176e+16
		3340566006748260	1.02839e+16		8500502494034300	1.53207e+16		8321400890855590	1.55415e+16		3650095877740190	1673792409641830		942636812697008	1.47209e+16		1.15311e+16	1.50205e+16		1.34772e+16	1.24778e+16		1.41307e+16	1256251528149430		8852903879376450	1.67006e+16		2.45249e+16	1730399373741860		5313338624618780	1627352037651420		6274595257837320	1.18648e+16			1.36836e+16	1.10347e+16
		3588859619606280	1.03431e+16		8195451754041300	1.54314e+16		7980762018268660	1566052449901130		3496566694440590	1.68472e+16		917162288626211	1.48239e+16		1.11634e+16	1.51311e+16		1.38493e+16	1253841230485860		1.41489e+16	1.26113e+16		8639962314129630	1.67964e+16		2.27402e+16	1740868413139520		5152578491288550	1.63714e+16		6476036203892200	1.19293e+16			1432599816162280	1.10702e+16
		3748865767630020	1.03892e+16		7902284332161480	1553711956957810		7716974995640230	1.57706e+16		3362918486873020	1.69531e+16		8948743285106530	1491863459506480		1085108349609370	1.52343e+16		1.42062e+16	1.25942e+16		1.40693e+16	1.26785e+16		8394741641490380	1.68935e+16		2.12149e+16	1.75172e+16		5.02337e+16	1646645413703460		6563542542566350	1.19509e+16			1443666978264850	1.10725e+16
		3856101044895610	1.04517e+16		7575609899429920	1565111827401650		7502098516570670	158611028019208		3.26468e+16	1706517648683150		8711349463011350	1500980449831250		1.05583e+16	1.53293e+16		1.46105e+16	1.26516e+16		1.39716e+16	1.27574e+16		8172868990574710	1699094515853870		2004686807966300	1.762e+16		4896248101605990	1.65581e+16		6.61341e+16	1.19854e+16			1.45473e+16	1.10748e+16
		3.95659e+16	1.05171e+16		726340679088644	1.57768e+16		7229554049797090	1.5965e+16		3.25618e+16	1716904023004470		8411003850947260	1.51148e+16		1.02321e+16	1.54375e+16		1.49537e+16	1.26935e+16		1.39201e+16	1.28242e+16		8014963997760370	1.70879e+16		1.89853e+16	1772599700689750		4740364222662870	1.66514e+16		6.64511e+16	1.20645e+16			1464580616670710	1.10808e+16
		4096687847373700	1058539899086690		7046906503026580	1.58837e+16		6934298507004260	1.60743e+16		3279738953727870	1725680892352980		8115200260730560	1.52299e+16		9955841659122640	1.55364e+16		1.52131e+16	1.27285e+16		1383694595306030	1.28795e+16		7856251332907560	1.71825e+16		1822844435643280	1.78278e+16		4.57582e+16	1.67476e+16		6683736487713280	1.21524e+16			1.47557e+16	1109655424414210
		4272073766356970	1.06474e+16		6848068839343000	1.59828e+16		6659109199170680	1.61979e+16		3256445178867840	173432148590832		7903784574622030	1.53305e+16		9690182121602110	1.56345e+16		1538786423175910	1.27649e+16		1.36367e+16	1.29546e+16		7652359717964830	1.72787e+16		1.72212e+16	1.79295e+16		4424261688241690	1.68419e+16		6828477002453860	1.22553e+16			147932199634224	1.11211e+16
		4465149693960560	1.07052e+16		6635858223478660	1.60912e+16		6.4809e+16	1.6292e+16		3.19963e+16	1744182703729080		7726886602939310	1.54178e+16		943745682092076	1572957482302630		1549800722590460	1.28125e+16		1.33956e+16	1303391762812980		7383398729388000	1.73743e+16		1.58653e+16	1.80325e+16		4269656400191120	1693550989390900		6912423886585870	1.22975e+16			1.477e+16	1118997916596440
		4581787414506510	1.07542e+16		6464811990208260	1.61962e+16		6305642611905400	1.63969e+16		314537240758063	1.75354e+16		7510158568593620	1.55052e+16		9173209078548850	1582266370354990		1.55104e+16	1.28568e+16		1.31288e+16	1.31206e+16		7120593395813060	1.7474e+16		1.47725e+16	1.81384e+16		40955067705347	1.70297e+16		6987162478661300	1.23645e+16			1.4757e+16	1.12402e+16
		4.68129e+16	1.08196e+16		6328551460160600	1628764752014210		6172486263333270	1647698548314150		3.09704e+16	1.76324e+16		7224610117705110	1.56125e+16		8873005912964390	1.59278e+16		1.53642e+16	1.29195e+16		1.29031e+16	1.32067e+16		7003846679937490	1757102940398240		1.39805e+16	1.82384e+16		3931330160009000	1712831978509190		7077561183389150	1.24461e+16			1.47371e+16	1.13056e+16
		4.73624e+16	1087356784811610		6170394557620310	1637938809236700		5956395773351610	1.65721e+16		3.00677e+16	1771592545524850		695961761151245	1.57158e+16		8601235545178800	1.60284e+16		1.51018e+16	1.29952e+16		1273373264332090	1.32811e+16		6932396100392470	1.76655e+16		1.24411e+16	1.83389e+16		3.8105e+16	1.72213e+16		7197711229000610	1.25254e+16			1472901669520270	1.135e+16
		4740179910216960	1.09424e+16		5.98066e+16	1.64797e+16		5.71005e+16	1.66942e+16		2.8604e+16	1.78292e+16		6689098270272170	1582082568367650		8331486379163290	1.61287e+16		1.47797e+16	1.30774e+16		1.25473e+16	1.33508e+16		6792917759111480	1.77597e+16		1082946002915520	1.84469e+16		3689228335534120	1.73121e+16		7281339992507520	1258439643569150			1.46809e+16	1.14053e+16
		4784953511058680	1.10123e+16		5.78061e+16	1.6581e+16		5568664098999120	1.67948e+16		2830966137984290	1.79284e+16		6411706202036140	1593235703391930		8069225517896930	1623650839612320		1443926723753560	1.3164e+16		1.22955e+16	1343083681410740		6609540092471140	1.78565e+16		9864826935673310	1.85491e+16		3548592338303590	1.74032e+16		7349758492594940	1.26665e+16			1.4599e+16	1.14482e+16
		4.84018e+16	1.10735e+16		5572136814835900	1.66902e+16		5468622397482510	1688139392184300		2.7767e+16	1.79997e+16		6189880468481890	1.60486e+16		7869036426952600	1.63345e+16		1.4112e+16	1.32482e+16		1.2053e+16	1351377073368250		6516447309739250	1.79534e+16		862472468395115	1865041228992500		3.36859e+16	1.74946e+16		7538029612640680	1.2787e+16			1.43587e+16	1.152e+16
		4855815913610900	1.11365e+16		5.37987e+16	1.67956e+16		5.34555e+16	1.69593e+16		2.55238e+16	1.81022e+16		6032787205265020	1.61341e+16		7730444312978470	1.6428e+16		1.37473e+16	1333345793440280		1.18236e+16	1.35805e+16		6482316664124120	1.80468e+16		7456364010072640	1.87561e+16		3.14597e+16	1759212448548110		7722781401607670	1.28716e+16			1.40844e+16	1.16077e+16
		4845140485911830	1.12055e+16		5203054188146050	1691082392817500		5150083834018950	1.70636e+16		2.35596e+16	1822239911344770		5843730657172890	1.62491e+16		7631739127917050	1.64892e+16		1.33657e+16	1.34362e+16		1146019064390610	1367481999044970		6.37193e+16	1.81398e+16		675233936951303	1.88575e+16		2925791823577570	1.76923e+16		8045552413747610	1.29812e+16			1.38905e+16	1168376534565470
		4862026796680320	1.12773e+16		5128592193587640	1.70183e+16		501013303149567	1.71688e+16		2.20749e+16	1831051294634560		5770545802386230	1.63403e+16		738526005175444	1.65737e+16		1.31435e+16	1.35232e+16		1.11633e+16	1376227742010170		6154600691633390	1823453616810270		5861486168027470	1.89579e+16		2.68606e+16	1779373018496400		8509307817586060	1.30831e+16			1.368e+16	1.1747e+16
		4.86798e+16	1.13414e+16		5.07182e+16	1.70813e+16		4.91237e+16	1.72379e+16		2.01962e+16	1843363049858590		5704489652091290	1.63989e+16		7032817595746510	1.66934e+16		1297866462829640	1359874397960110		1.09041e+16	1.38423e+16		5.9109e+16	1.83312e+16		4724909199537450	1.90606e+16		2.77125e+16	1.79171e+16		8865758716170720	1.31437e+16			1339749439773160	1.18553e+16
		4812276621371430	1.14149e+16		4940328966544180	1719718064352400		4713048495328450	1.73391e+16		1.90734e+16	1.85273e+16		5489441807710210	1.64927e+16		678445580484433	1680321065865360		1.28024e+16	1.36751e+16		1062154276103800	1392035646260860		5678298300090710	1.84269e+16		3655249271248700	1.9164e+16		2899066489234770	1796701782278100		926061382087248	1320392978073950			1.33233e+16	1.19245e+16
		4.89326e+16	1.1505e+16		4874958856364600	1727717200678650		4516946455284360	1.74436e+16		1.81376e+16	1.8643e+16		5220833809396170	1.66094e+16		6602900995290170	1689030230963950		1.26238e+16	1.37512e+16		1027593823618100	1.40107e+16		5421050408369280	1852312481991920		3013378671927690	1926787757580360		2.8278e+16	1.80545e+16		962560647578807	1.32543e+16			1.32601e+16	1.19671e+16
		4997689988568070	1.15643e+16		4778178979306350	1737228320263970		4375659883288340	1.75508e+16		1792559223001590	1873113954076420		5.00977e+16	1.67274e+16		6402782720619170	1.69907e+16		1.24297e+16	1.38242e+16		9949092272551280	1.41011e+16		5.18379e+16	1.86204e+16		2.57539e+16	1936794629837820		2.73292e+16	1.81432e+16		1.00472e+16	1.33064e+16			1.30272e+16	1.20344e+16
		5114047511638450	1.16419e+16		4700919386408270	1.74629e+16		4.27501e+16	1.76181e+16		1726859049320220	1882319441326670		493087036662636	1684039212483630		6224238746998580	1.70733e+16		121760783851031	1.39029e+16		964567693578786	1418917661939990		5.0062e+16	1871681180612430		2220804460434200	1947046056705330		2600527695503580	1823230985260650		1.0262e+16	1.33323e+16			1.26625e+16	1.2139e+16
		532689873695815	1.17182e+16		4633822958202890	1.75463e+16		4052801300614510	1.77278e+16		1.6275e+16	1.8923e+16		4917626609671280	1.6904e+16		6001995929118660	1.7185e+16		1.19076e+16	1.39901e+16		9355154192118280	1.42782e+16		4870468162717360	1.88125e+16		2173516694248770	1.95707e+16		2.45932e+16	1.83286e+16		1.08242e+16	1.34005e+16			1239661824531750	1.22434e+16
		5619366342496630	1.17873e+16		4.53495e+16	1.76236e+16		3870530296265580	1.78406e+16		1.57231e+16	1.90287e+16		4852535535754850	1.69871e+16		5.88765e+16	1727211890557190		1.16767e+16	1.40671e+16		9110026581849810	1.43666e+16		4764260212543430	1.89077e+16		2.33631e+16	1.96705e+16		2353050603520680	1.84198e+16		1.15039e+16	1.34596e+16			1.22024e+16	1.23292e+16
		5918056509231950	1.18478e+16		4356488843951890	1.77223e+16		3769084176578390	1.79393e+16		1.52062e+16	1.91121e+16		4788846742434920	1706824441917280		5772937645037560	1.73398e+16		1.14118e+16	1.41526e+16		8908337668885730	1.44396e+16		4662379101689560	1.90023e+16		2.29902e+16	1976742431930900		2254734504522590	1.85115e+16		1.20653e+16	1.34914e+16			1198064854536640	1.24362e+16
		6.20976e+16	1.19084e+16		4170751591543630	1783442528459530		3669121709519960	1.80115e+16		1.41001e+16	1.9218e+16		4707976465114940	1.71426e+16		5546106158593110	1.74352e+16		1.11971e+16	1423752221561360		8642817307585980	1.45228e+16		4543640926914500	1.90972e+16		2.19475e+16	1.98688e+16		2.17625e+16	1.86021e+16						1197924204025570	1.25695e+16
		6549143172283990	1.19733e+16		4056405337882110	1.79414e+16		350419465574887	1.81291e+16		1.35931e+16	1.93222e+16		4579170946673840	1722910789878300		5307898990298220	1.75398e+16		1.10374e+16	1.43107e+16		8361896111390020	1461072457526610		4464160896152150	1.91927e+16		2503043885068530	1.99671e+16		2122828529728280	1869029282256630						1222472004582300	1.26602e+16
		6.81045e+16	1.20286e+16		3995011173910930	1.80264e+16		3.41255e+16	1.82175e+16		1335306941747380	1.94123e+16		4438556098962930	1731735603984540		5117529038204830	176421489100873		1.0845e+16	1.43823e+16		8095692388205950	1.46982e+16		4413343003644110	1.9286e+16		2.31859e+16	2006197662165170		2024032773570980	1.87722e+16		1.23125e+16	1349627159338730			1.24229e+16	1.2708e+16
		7241911899986670	1210762540004130		3.91959e+16	1.81109e+16		3321175539737730	1.83144e+16		1.28447e+16	1.9507e+16		4284257352151510	174039923374075		4983314133284850	177318816731615		1.05962e+16	1.44628e+16		7850488469195660	1478527673038100		4294997191507320	1.93795e+16		2.1364e+16	2.0165e+16		1.90438e+16	1.88699e+16		1253170071035180	1351098788579500			1.26062e+16	1.27582e+16
		7765232909494990	1.21701e+16		3.84191e+16	1.82018e+16		3.2385e+16	1.8399e+16		1.25774e+16	1.96068e+16		4092283460200990	1.74965e+16		4861152615833970	1.78137e+16		1.03525e+16	1.45439e+16		7613801823261160	1.48669e+16		4166027688311860	1.94752e+16		1.9697e+16	2.02599e+16		1.83475e+16	1895319936978600		1.25486e+16	1.35115e+16			1278439407448060	1281147503824090
		8170967810336310	1.22137e+16		3764303513312410	1.82775e+16		3.14348e+16	1849956201681880		1.21921e+16	1.96897e+16		38656708051921	1.75991e+16		4.69902e+16	1.78959e+16		1.01137e+16	1.46212e+16		7343955103611300	1.49596e+16		4.06811e+16	1.95691e+16		2407726757867840	2.03643e+16		1.69361e+16	1.90391e+16		1.27796e+16	135373929195432			1.29173e+16	1.28614e+16
		8557296980292310	1.22635e+16		3625802950795990	1.83689e+16		308505607591525	185912616004379		1.10933e+16	1.97911e+16		3655734028015840	1771044738813590		4504644418979290	1800197039466650		9844535534875740	1.47023e+16		713311226177546	1.50543e+16		3948662092338170	1.96632e+16		3.23227e+16	2.04523e+16		1.51454e+16	1.91355e+16		1.29313e+16	1.35511e+16			1.30641e+16	1292922442458190
		902188343431986	1.23229e+16		3.48851e+16	1.84703e+16		3.06076e+16	1.86797e+16		1.04656e+16	1.99007e+16		3531892963893720	1.78087e+16		4.37541e+16	1.80832e+16		9569677457756670	1.47859e+16		6998617904993870	1.51324e+16		3.79705e+16	1.97574e+16		1996847644686050	2054399167824530		1.3978e+16	1923011957553810		1.29844e+16	1355532447541240			1320990459473730	1.29968e+16
		9529360110207820	1237616742778030		3.36847e+16	1.85512e+16		3.03408e+16	1.87465e+16		1013694403384870	1.99912e+16		3412840970064010	1.78773e+16		419639060118178	1.81705e+16		9305888163547880	148675454154484		6856112544598210	1521039031665660		3641462894072030	1985282974006240		700804837232726	2065452999121800		1.30768e+16	1.93165e+16		1.3083e+16	1.35721e+16			1.33525e+16	1307430530434830
		9951610454609960	1.24166e+16		3.19215e+16	1865712270684210		2.95211e+16	1.88334e+16		997774762332892	2.00976e+16		3.17006e+16	1.79962e+16		3991767570203070	1.82789e+16		9034130701315780	1.49506e+16		672970493309325	1.52947e+16		3.52042e+16	1994765318448090		6982282814850910	2.0749e+16		1189747026101680	1.94064e+16		1.31477e+16	1.35885e+16			1378262814333270	1.319e+16
		1.0342e+16	1.24573e+16		3.0672e+16	1.87588e+16		2.86383e+16	1892672182769210		1.04762e+16	2.01895e+16		3.034e+16	1810929258677610		3.86033e+16	1.83721e+16		8768954428597580	1503594183809490		6.64173e+16	1536347734609110		3434072237845580	2.00422e+16		-9191634958467010	2.08447e+16		1.06193e+16	1.94984e+16		1.3225e+16	1362633396158030			1.43439e+16	1.32773e+16
		1.06438e+16	1249514654940870		2.97802e+16	1884186122594750		2806241796357170	1.90204e+16		1.08634e+16	202723437115998		2969893132002230	1.81887e+16		3754039560517660	1845878123597400		8529826936447090	15118323481633		651506261175801	1543549405341790		3.35899e+16	2.01356e+16		-6591544431811330	2.09481e+16		9880554041682670	1.95946e+16		1.32631e+16	1.36493e+16			1.5228e+16	1.33656e+16
		1.09347e+16	1.25433e+16		2.85473e+16	1.89284e+16		2779501044448160	1.9097e+16		1.09884e+16	2.03626e+16		2871327134004200	1.82759e+16		3670383374986000	1854409450897890		8309842100826330	1.52011e+16		6346878213528440	1.55134e+16		3.27933e+16	2022927558394980		-7944086029108650	2.10422e+16		9771352008677800	1967947613846910		1.32543e+16	1.36917e+16			1.66132e+16	1344188424235230
		1.12336e+16	1259329777860980		2.69978e+16	1.90271e+16		2.72354e+16	1916651880140400		112974703476726	2045418379733750		2779095687410120	1.83742e+16		3.59561e+16	1.86121e+16		811330024444157	1.52786e+16		6157940868824300	1.55983e+16		3.15276e+16	2.03221e+16		-1.31598e+16	2.11399e+16		9487936065102750	1.97625e+16		1322786317091860	1.37544e+16			1.6832e+16	1.34442e+16
		1.14944e+16	1.26359e+16		2.56017e+16	1912663810004940		2592588377677370	1925573305157090		1.14909e+16	2053399633537510		2.72331e+16	1845509001151540		3445001327668700	1.86901e+16		7908511409044090	1.53576e+16		6007505133338210	1.56856e+16		2.99969e+16	2041732171298480		-1.84487e+16	2.12376e+16		8956610049735730	1.98485e+16		1.32089e+16	1.3793e+16			1.70507e+16	134464579758712
		1.16593e+16	1.26743e+16		2.44616e+16	1.922e+16		2454150377994010	1.93672e+16		1.10545e+16	2.06205e+16		2.64264e+16	1.85353e+16		3.2209e+16	1879052307562230		7703928072877060	1.54355e+16		5914101057459780	1.57585e+16		2.88085e+16	2.05114e+16		-2238838249516330	213358916781188		8417090763246880	1.99354e+16		131357768369294	1385481233361230			1726945226642820	1.34487e+16
		1.17454e+16	1.27253e+16		2.32859e+16	1.93073e+16		2396014994127680	1.94626e+16		1.03392e+16	2.0719e+16		2552190853731360	1.86302e+16		3.00977e+16	1.88941e+16		7484945747077130	1.55134e+16		5.79723e+16	1582627561282760		2.79254e+16	2.06057e+16		-2.25922e+16	2.14328e+16		7847968858017230	2.00205e+16		1.30758e+16	1.39183e+16			1.74882e+16	1.3451e+16
		1.18069e+16	1.27837e+16		2.1714e+16	1.94055e+16		2.35984e+16	1954004028719400		9726442825784110	2.08152e+16		2.49516e+16	1.87068e+16		2.85214e+16	1.89988e+16		7248411543354880	1559475310186800		560275529097179	1.59063e+16		2678375408760230	2.06983e+16		-2.73405e+16	2.15251e+16		7182253915136020	2010697641582380		1.30405e+16	1.39648e+16			1.77069e+16	1345331857614950
		1.18312e+16	1283669843068270		2.03475e+16	1.95182e+16		2316719527191470	1.96272e+16		9562278462991540	2091703110170660		2391038182280940	1.87778e+16		2772758772526740	1908463572872720		6998297374887180	1.56744e+16		5399794341212460	1.60017e+16		2.55119e+16	2.07937e+16		-3996263400512610	2.16253e+16		635533128727325	2.01926e+16		1.29684e+16	1.40085e+16			1792568550516360	1.34556e+16
		1181598625497760	1.28992e+16		1.98289e+16	1.96103e+16		2.29219e+16	1.97061e+16		9972013065578010	2.1003e+16		2.16732e+16	1.88793e+16		2694956208653740	1.91533e+16		6.72552e+16	1576400535637170		5296135526972040	1608653989643820		2.51976e+16	2.08876e+16		-4007368931569850	2.17301e+16		5441848225582840	2.02825e+16						1.81444e+16	1345789230966830
		1.1789e+16	1.2959e+16		1943383261356330	1968474853899570		2259204747104060	1.97783e+16		986295800263365	2.10777e+16		1.92448e+16	1.90074e+16		2.53955e+16	1.92389e+16		6524707017349770	1.58491e+16		5229186761491280	1615439687953140		2.51198e+16	2097916175008970		-3345554018173630	2.18199e+16		4830338879053770	2.03713e+16						1.82738e+16	1.34744e+16
		1.17138e+16	1302233684628030		1.86648e+16	1.97676e+16		2195561042217550	1.98565e+16		9200357533395560	2.11767e+16		1.83071e+16	1.91338e+16		2.34304e+16	1.93398e+16		6353195522964710	1592122211513110		51388972542078	1622923074124350		2.44021e+16	2.10708e+16		-36148874119251	2.1914e+16		4.25983e+16	2.04563e+16		1.3063e+16	1.40644e+16			1.83398e+16	134931263830923
		1.16637e+16	1.30972e+16		1.77433e+16	1.98564e+16		2.12614e+16	1.99427e+16		9009820813048650	2.12701e+16		1.86065e+16	1.92205e+16		2.19049e+16	1.94481e+16		6.10805e+16	1.60031e+16		5044532318675210	1.63003e+16		2.27032e+16	2.11632e+16		-3.55626e+16	2.20148e+16		377499175456065	2054609448691770		1.21887e+16	1.42966e+16			1842772110663330	1.35496e+16
		1.17048e+16	1.31625e+16		1.68243e+16	1994142964714160		206695397699176	2.00153e+16		9092355015674620	2.1354e+16		1.9202e+16	1.92915e+16		2.10737e+16	1.95326e+16		5.8879e+16	1.60969e+16		4936748840504860	1637603670041790		2.05456e+16	2.12581e+16		-2699716794134650	2.21077e+16		3.76197e+16	2063157608675350		1.20579e+16	1435396071623560			1.85178e+16	1.35783e+16
		1.179e+16	1.32224e+16		1.5641e+16	2002525698773920		1962968792159830	2.00907e+16		8630909549693370	2142784978512070		1.9322e+16	1934295477933520		203054075690984	1.96195e+16		5755630628720700	1.61677e+16		4.82224e+16	1644580389015610		18825889293464	2.13528e+16		-2520171127889500	2.21967e+16		3.71498e+16	2071122644621110		1.18963e+16	1.44409e+16			1853401976812020	1.35975e+16
		1.18916e+16	1.32771e+16		1.39206e+16	2.01231e+16		1.79708e+16	2018521853946890		7074317358407740	2.15228e+16		1.86257e+16	1.94291e+16		1.96268e+16	1.96985e+16		5551639465839430	1624378967572660		4.65247e+16	1.65231e+16		1.75247e+16	2.14467e+16		-2.89657e+16	2.22943e+16		3295342185182480	2079449666058980		1.18448e+16	1.44699e+16			1843665954527910	1.36585e+16
		1.19617e+16	1.33269e+16		1.21685e+16	2023557620417550		1.63812e+16	2.02889e+16		531919154487608	2.1629e+16		1.81067e+16	1.95267e+16		1.8688e+16	1977943717925590		5293094087285360	1.63352e+16		4455759900326930	1.66126e+16		1633134785877500	2.15401e+16		-2967721420215910	2.23899e+16		2.81351e+16	2.0881e+16		1162422005088660	1.45503e+16			1.83867e+16	1.37012e+16
		1.198e+16	1.3381e+16		1.11462e+16	2.03412e+16		1.52447e+16	2037995934263190		4.18263e+16	2.17358e+16		1817938836667450	1.96077e+16		1.76398e+16	1.98731e+16		5102797819915800	1.64278e+16		4338388905763000	1.67036e+16		1.51142e+16	2.16336e+16		-3.01434e+16	2248470826353180		2644622665525290	2.09668e+16		1144377419552100	1462677010712420			1827418607126940	1373460736482620
		1.19698e+16	134386882631524		1.07009e+16	2.04281e+16		1.42106e+16	2.04683e+16		3.79987e+16	2183095273049820		1808320854527220	1.96669e+16		1.67887e+16	1.99553e+16		4.99032e+16	1650901367583960		4305616161081090	1677057407153760		1.43716e+16	2.17275e+16		-3.0201e+16	2.25808e+16		2.5314e+16	2.10466e+16		113096731638.44	1.46827e+16			1.78816e+16	1.38228e+16
		1.18945e+16	1.34935e+16		1.01458e+16	2.0504e+16		1.31682e+16	2.05547e+16		3.32912e+16	2191434219016450		1745534352531770	1.97504e+16		1583400267514490	2004582456296900		4912075118518300	1658921750174820		4.2327e+16	1682888159252320		1.35147e+16	2181899722950760		-2222879924226450	2.26778e+16		2.10441e+16	2.11287e+16		1.11172e+16	1.47562e+16			1.75726e+16	1.39108e+16
		1.1798e+16	1.35692e+16		9251139510006240	2059712043213190		1207078395141240	2.06453e+16		2.43628e+16	2.20118e+16		1.65931e+16	1.98242e+16		1.53691e+16	2.01368e+16		4.85866e+16	1666339467078010		4.07324e+16	1.69102e+16		1.21521e+16	2.1913e+16		-1.17288e+16	2.27657e+16		1.3593e+16	2.12129e+16		1.09476e+16	1482393703969250			1.74342e+16	1.39894e+16
		1.18397e+16	1363302388149210		8218665233445940	2.06832e+16		1.1098e+16	2.07343e+16		1.72954e+16	2.21106e+16		1.52083e+16	1.99247e+16		1.49718e+16	2.01953e+16		4809564555785740	1673827060428340		3.94649e+16	1.69923e+16		1127871983229700	2200701216169860		-1.18549e+16	2.28547e+16		8761902828253470	2130384229844240		1.07755e+16	1488419196971680			1.74219e+16	1.40269e+16
		1186720791350160	1.36797e+16		731546717901282	2.07972e+16		1.01985e+16	2081724789688460		1.47269e+16	2.22088e+16		1.38395e+16	2001572076861910		1.38893e+16	2028744845286980		4774540102507740	1681168646940840		3.85214e+16	1.70597e+16		1.08627e+16	2.20998e+16		-1.27737e+16	2295311420314040		9955142049001520	2.1386e+16		1.05325e+16	149704472654989			1735095400170600	1406028768405930
		1.19152e+16	137446811524129		7203592677334600	2.08746e+16		895820981539682	2.0899e+16		1.96106e+16	2.22999e+16		1.28631e+16	2.01387e+16		1.28716e+16	2.03652e+16		4.74685e+16	1688170767076740		368926773138439	1712854466720220		1.06402e+16	2.21922e+16		-1.01695e+16	2304401733425180		1.21674e+16	2.14647e+16		1037664138413160	1.50362e+16			1.71245e+16	1412492226401110
		1.19456e+16	1378126658860590		6623033189663070	2.09421e+16		7280777051857860	2.10088e+16		1.99159e+16	2.23658e+16		1.28894e+16	2.02156e+16		1.14624e+16	2046291478428580		4718171175815550	1.69505e+16		3.44763e+16	1.72246e+16		1.04524e+16	2.2284e+16		-822495436776947	2313834358211450		1.05996e+16	2.154e+16		1.02309e+16	1.50771e+16			1692040625834420	1418407214377610
		1.19275e+16	1384369892440530		5472361629204930	2.10509e+16		6582166458732870	2111474907036770		1.22634e+16	2.24648e+16		1.30849e+16	2.02936e+16		1.03431e+16	2.05576e+16		4.65567e+16	1.70143e+16		3.29573e+16	1731516098939530		996702142061357	2.23757e+16		-2.68019e+16	2.32303e+16		3.23119e+16	2.16216e+16		9851740993709140	1.52048e+16			1669380246554100	1.42376e+16
		1189160803242760	1387426315443490		4899139766153060	2114213210432290		5998110288941050	2.11653e+16		5.14904e+16	2255463490277770		1.2657e+16	2.03425e+16		9332710132639760	2.06491e+16		453346223759794	1.70902e+16		3207200013698370	1.73892e+16		913756448530319	2.24682e+16		-3357986732616140	2.33182e+16		-8303559585866320	2.17062e+16		9752561191093630	1524051264722550			1.6332e+16	1431426434692590
		1156934286720320	1.39439e+16		4349667259568630	212278917343508		4348547882785330	21294383211631		2.92515e+16	2.266e+16		1173941456828250	2.04724e+16		9044982140228770	2.07546e+16		4426974812192880	1.71683e+16		3.10155e+16	1.7462e+16		825131296783556	2.25614e+16		-654559390527295	2.34159e+16		-1.62884e+16	2.18001e+16		9447151618352910	153409893630784			1597516947572620	1.43883e+16
		1.12673e+16	1.40161e+16		3811904189246630	2132279539004040		3.91785e+16	2138914821968190		2.68592e+16	2.27329e+16		1.23916e+16	2.0546e+16		8880681201548080	208056006001411		4329656816071790	1.72366e+16		2.97688e+16	1.75438e+16		7725913135008790	2265484762216310		-3569243844013880	2.35086e+16		-1.28273e+16	2.18832e+16		9251524583881140	1.54015e+16			155730923428866	1.44767e+16
		1105763987534790	1.40837e+16		3.79224e+16	2.14135e+16		3841323242523970	2.14721e+16		-5614961812896180	2.28273e+16		1.25421e+16	205808216233755		831657443501786	2.09123e+16		4185255361150270	1.73124e+16		2885419683350060	1.76239e+16		8123887729483990	2.27479e+16		3721249330488220	2360099514075470		-1.2823e+16	2.19512e+16		8930536806650700	1.5514e+16			1.5259e+16	1.45631e+16
		1.0868e+16	1.41342e+16		3.62009e+16	2.14736e+16		3524832063428610	2154379508654200		-6470436670167060	2.29333e+16		1131516857046810	2066667981174640		8445207450093990	2098308747928620		4.04166e+16	1.73919e+16		2808738118757610	1.76948e+16		9192067228242730	2.28385e+16		797245701947836	2.36875e+16		-2381775507986030	2203506959334820		877149543078067	1.55821e+16			1.5068e+16	1.46348e+16
		1.05163e+16	1.42064e+16		3004683709874960	2.15734e+16		3683360407835130	2.1652e+16		-6440383316572780	2.30041e+16		1.01041e+16	2.07747e+16		8257716640170060	2.10487e+16		3903711659401860	1746504017386600		2720031050637240	1.7772e+16		9893183922227410	2.2928e+16		1.3108e+16	2378142521702920		-3019161706692210	2.21275e+16		860099999116838	1.56566e+16			1.49368e+16	1469266457914970
		1021141340854320	1.42772e+16		2.76286e+16	2.16526e+16		3882916464416730	2169327461498090		-1.01305e+16	2310521714229900		9695535408919910	2.08606e+16		789591083808644	2.11353e+16		3.74402e+16	175462082748943		2634882149209050	1.78442e+16		1.00938e+16	2.30188e+16		9093369617010700	2.38632e+16		-3098178149365840	2.22046e+16		8449468099884330	1572258177431460			1.47985e+16	1.47518e+16
		9936567385990330	1.43402e+16		2.32545e+16	2.17303e+16		3.37605e+16	2.17818e+16		-8169150088965010	2319220941356880		9565140536359350	2.09335e+16		7471231220959230	2120209537130390		3603414911001130	1.76238e+16		2.52765e+16	1.79206e+16		1052754701368680	2.31098e+16		2.15633e+16	2396669110747390		-340867932029174	2.22849e+16		8273974300150110	1.57953e+16			1.46717e+16	1.48118e+16
		9615166871901570	1441053586155210		1.55489e+16	2181660830231320		3.07337e+16	2.18682e+16		-6713671293950370	2.32731e+16		8933890657431170	2.09877e+16		6838970141907340	2129891173180310		3468122843596280	1.7703e+16		2430548475399270	1.80025e+16		1.05703e+16	2.31983e+16		7119827243198270	2.40548e+16		-3901872359964500	2.23648e+16		8090678496722990	1.587e+16			1458402992310690	1.48635e+16
		928619258083883	1447693823973250		7333628663565990	2.19136e+16		2.87098e+16	2194653553140270		-8153862649920880	2.33564e+16		6962034287014280	2.1097e+16		6845732146860810	2.13757e+16		3.35853e+16	1778108729960320		2.34492e+16	180734499375287		8662156947788320	2.32883e+16		1.09657e+16	2.41453e+16		-4399723298400630	2.24489e+16		7887815895793250	1595016048047340			1.45064e+16	1.49038e+16
		8921879115401070	1.45573e+16		1.52388e+16	2.20046e+16		2.58018e+16	2.20267e+16		-1.23748e+16	2.34433e+16		5.2522e+16	2.12022e+16		6635899696058040	2.14322e+16		3.26835e+16	1785363191503570		2228912103008080	1.81562e+16		6939611396003650	2.33847e+16		1293285957974840	2.42329e+16		-4789298704188120	2.2529e+16		7737828712637080	1.60525e+16			1435658853601780	1.49473e+16
		8657749367834080	1.46257e+16		-4082586169493840	2.20932e+16		2337334993419660	2211232588871920		-1.62943e+16	2.35355e+16		4.09688e+16	2.13257e+16		5743618868048750	2.15171e+16		3.172e+16	1.79258e+16		2173718622890460	1.82441e+16		6484967497886620	2.3475e+16		1.11451e+16	2.43232e+16		-5220538435734140	2261097132563000		7725716808946010	1.6081e+16			1.40724e+16	1.50115e+16
		8433512600411380	1.46995e+16		-720395936824086	2.21912e+16		2413307106797210	2.21932e+16		-2.28106e+16	2.36183e+16		4858842166163250	2.14349e+16		4887634269995220	2.16031e+16		3.05351e+16	1799640420287040		2.16524e+16	1830817098426300		5671417180174460	2356640084456910		818380665627429	2.44137e+16		-5791203146054930	2.26912e+16		7625480276700020	1.61292e+16			1.37691e+16	1.50763e+16
		8305963761939010	1475809066565420		-8570373401283000	2.22683e+16		2.41241e+16	2.22536e+16		-2900784773830640	2.37248e+16		6097479141172340	2.14857e+16		3.93568e+16	2.16865e+16		2890077834967410	1.80731e+16		2.1242e+16	1.83775e+16		4783447228314440	2.36577e+16		2.21862e+16	2.45044e+16		-6362426287866220	2.27781e+16		7441625116265230	1.621e+16			1.34161e+16	1.51427e+16
		8132108684748150	1481213528656660		-1.04795e+16	2.23594e+16		1.96056e+16	2233037448008650		-2.7371e+16	2.38121e+16		6451791973445610	2.15098e+16		3.15116e+16	2.17882e+16		2717765697716120	1.81559e+16		2.0954e+16	1845495533251910		3.45367e+16	2.37489e+16		-1.68632e+16	2.45995e+16		-6036690371423640	2.2864e+16		7301013389227210	1.62698e+16			129472453380231	1.5231e+16
		7835078551978160	1487993510831930		-9156289872130120	2.24449e+16		1.45634e+16	2.2415e+16		-2600662823534230	2.38929e+16		5385563001032340	2.15871e+16		2.99433e+16	2.18673e+16		2.57204e+16	1.82357e+16		208142659745124	1851677535975890		2.42173e+16	2.38425e+16		6708459386009450	2.46908e+16		-5675765083852250	2.29335e+16		7093088912981950	1.63537e+16			1.25446e+16	1531466339201420
		7529993768702060	1.4954e+16		-6524351897092200	2.25182e+16		7781942055942760	2.2487e+16		-2.83835e+16	2.39757e+16		3.86708e+16	2.17013e+16		3004063352318130	2194084232145490		2441592860426830	1.83153e+16		2.02379e+16	1.8584e+16		1.79404e+16	2.39331e+16		7645523696271930	2.47811e+16		-5825770118478410	2.30141e+16		694251243593842	1643946969944850			1.2193e+16	1.53939e+16
		7283633471065380	1.50222e+16		-6696673821961080	2.25858e+16		-2839759340861540	2.25907e+16		-3262394607763040	2406840758957260		3.1449e+16	2.18059e+16		2761248706154260	2200129353548210		2332702126358250	1.83936e+16		1934460867990460	1866044649268040		1.39563e+16	2.40256e+16		1.35256e+16	2486707767121600		-552105264445341	2.30968e+16		6883598624775540	1.6483e+16			1.18913e+16	1.54752e+16
		7033234342793180	1.5088e+16		-1070538193747980	2.26697e+16		-7843660559883760	2.26872e+16		-3381340069431450	2416107862982260		3.25863e+16	2190458879256690		1.97251e+16	2208527595699170		2238395583147070	1.84691e+16		1882187641552100	1874293115116580		1593116386684880	2411588785747550		2.00334e+16	2.49579e+16		-5012115753774310	2316836786858210		6767574037973460	1.65369e+16			1.16979e+16	1.55362e+16
		6773238959295920	1516188594348580		-1.32166e+16	2.27617e+16		-8144693535072730	2277252814887090		-3172722531477890	2.42472e+16		3.82627e+16	2.19793e+16		1201195822859720	2.2171e+16		214744778357774	1.85447e+16		1872174407901080	1.88066e+16		1.64828e+16	2.42056e+16		3.21036e+16	2504372265132900		-514634576119307	2.32403e+16		6578927339551420	1.66057e+16			1.15007e+16	1.55944e+16
		6590029562979630	1.52281e+16		-1442592839285140	2.28371e+16		-837067550119747	2.28427e+16		-3.1051e+16	2432620599071280		4351657876218040	2.20466e+16		5023235774459440	2.22576e+16		2.06753e+16	1.86203e+16		1.84239e+16	1.88704e+16		1.2846e+16	2.42956e+16		3220955458369630	2.51229e+16		-5676412132662670	2.33232e+16		6327525840412290	1.66959e+16			1.12542e+16	1.56529e+16
		6398746561161740	1.52872e+16		-1738111323374670	2292025207300020		-1.09176e+16	2292578823641030		-3414513976954420	2441329507564890		4783748727737860	2.21161e+16		1.2932e+16	2.23467e+16		1.97804e+16	1.86913e+16		1.78203e+16	189349334667868		4843389654103130	2.43865e+16		2522042367353280	2.52191e+16		-5690295667876160	2.3406e+16		6125561424403640	1679344534143090			1.08973e+16	157356258268571
		6.12034e+16	1.53583e+16		-2092302017280000	2.30051e+16		-8925206224294000	2.30205e+16		-3481807756428620	2450876417617900		5048470883864810	2.21841e+16		-3.00744e+16	2.24177e+16		1.89251e+16	1.87733e+16		1.68561e+16	1.90054e+16		424313728363883	2.44786e+16		324661547720503	2530951515816590		-5380784813461580	2.348e+16		6032809416308190	1.68521e+16			1.0602e+16	1580797356689870
		587215055605016	1.54347e+16		-2427846100689780	2.3095e+16		-2.92201e+16	2.30862e+16		-3076814280198610	2.45926e+16		5380672769251930	2226173271082270		-3.85863e+16	2.24939e+16		1.83842e+16	1884096894458790		1.56179e+16	1.90783e+16		3171273658166790	2.45688e+16		3460967057095800	2538940579148930		-5429679839344270	2.3552e+16		5.92011e+16	1691459702038880			1.03062e+16	1.58868e+16
		5712925062269660	1.55021e+16		-2.35391e+16	2.31872e+16		61409113620673	2.31385e+16		-2.86132e+16	2466780747708110		5872963183900330	2.23257e+16		-7269381856669910	2257558375414580		1.75474e+16	1.89145e+16		1.41727e+16	1.91586e+16		6400872603013650	24657932139502		3.79636e+16	2.54839e+16		-6077665024790960	2.36294e+16		5782281165550550	1698089304746770			1005172769967450	1595190795632820
		5573009498138230	1.5565e+16		-2161197544613640	2.32565e+16		-1.44761e+16	2320010338114860		-3.05946e+16	2.47518e+16		6043356728727020	2.23768e+16		-1.01603e+16	2264919172251950		1.67394e+16	1.89901e+16		1.2902e+16	1923932556689860		4451175338586860	2.47468e+16		4.27533e+16	2556127317000830		-6737104770319000	2.3715e+16		5.62247e+16	1.70649e+16			973241661708668	1.60401e+16
		5423999645936120	1.56296e+16		-2161354765155570	2.33351e+16		-8033969934816300	2.32875e+16		-3.27348e+16	2484117132700620		5.5568e+16	2.24432e+16		-1407461936691840	2.2727e+16		1.61297e+16	1906273210741240		1.19043e+16	1.93166e+16		-3.80477e+16	2.4837e+16		2.93178e+16	2564748750938800		-6.68465e+16	2.37978e+16		555281838510342	1.71418e+16			9501373018815730	1.61129e+16
		5.27368e+16	1.5693e+16		-2.12476e+16	2.34165e+16		-1.16506e+16	2337888967930230		-3461635834295130	2.49259e+16		4382574879848280	2.25238e+16		-1.87151e+16	2.28031e+16		1.54481e+16	1.91296e+16		1102425137564110	1.93892e+16		-1081827356061240	2.49283e+16		2.12173e+16	2574623476102130		-6176894197830480	2.38727e+16		5547919465441280	1.71683e+16			9295363858630670	1.61952e+16
		5103156698560410	1.57573e+16		-2.09346e+16	2349201741695830		-1175943647916010	2.34537e+16		-3.77394e+16	2.50149e+16		2.81115e+16	2.26297e+16		-2622229926983430	2.2883e+16		1.41231e+16	1.92001e+16		1.00433e+16	1946254701021820		-1.41142e+16	2.50183e+16		2.32342e+16	2.58294e+16		-5676252995714940	2394432411616940		5463999605631130	1.72096e+16			9191038294654560	1.62604e+16
		4903598758206130	1582461079520170		-2.10467e+16	2.3572e+16		-1199859995384260	2.35209e+16		-3976758482863620	2.5108e+16		2215037151671430	2.27408e+16		-3.24934e+16	2.29826e+16		1.25583e+16	1.92889e+16		8873187536968250	1953783076428250		-1.84108e+16	251080074368699		2227230793833010	2.59164e+16		-5582483403827540	2.40146e+16		5264254977350960	1.72898e+16			9109682776860520	1.63149e+16
		4705818411443770	1.58981e+16		-2.08055e+16	2.36492e+16		-1.69831e+16	2.35844e+16		-3253196672087600	2520371258985140		2505088619522800	2.28129e+16		-3.29059e+16	2306156539452180		1.16817e+16	1.93653e+16		7762251551156410	1.96215e+16		-2464605865573880	2.51981e+16		1308889425019470	2.59997e+16		-5.86728e+16	2.40916e+16		5096010507457950	1.73591e+16			903925058430307	1.63789e+16
		4585679563410860	1.59695e+16		-2.10171e+16	2.3724e+16		-2534122181010890	2368753767075570		-2617648860249610	2.52672e+16		2.42252e+16	2.28678e+16		-3428382365140730	2313056777351300		1.08952e+16	1.94394e+16		6973420602837840	1.96942e+16		-3.07927e+16	2528858179615390		8917067394676440	2609749081637670		-5914194610906250	2417063757541590		4883836293408520	1743250061085260			9010793394727030	1.64187e+16
		4.54845e+16	1.60319e+16		-2325721505874100	2.37984e+16		-2.88366e+16	2376677362089270		-2.6266e+16	2.53497e+16		2.04773e+16	2296013155691480		-3.62879e+16	2.32163e+16		1.0005e+16	195136969260497		6182087304362050	1977006633629750		-3.36936e+16	2.53791e+16		7739862800696590	2.61762e+16		-5756578608822580	2.4243e+16						892081288690342	1.64638e+16
		4500402511648160	1608283583409540		-2687738587354380	2.38837e+16		-3.33541e+16	2.38489e+16		-2.62922e+16	2.54405e+16		1.8009e+16	2.30253e+16		-351109564301927	2.32928e+16		9442994703855660	195946104276455		5077922838687410	1.98392e+16		-3.35481e+16	2.54687e+16		5322548089888350	2.62714e+16		-5843106394274740	2.43144e+16						8749704800938560	1652199828687660
		4.35564e+16	1.61441e+16		-3.13684e+16	2396473123954310		-3405399127812810	2.39439e+16		-1519952786791230	2.55331e+16		1.38699e+16	231151109733033		-3.55581e+16	2.33568e+16		902106286630729	1.96557e+16		4.21007e+16	1.99401e+16		-3.14613e+16	2.55582e+16		1.163e+16	263539354009185		-6483460227622320	2438759076080270		496445495985869	1749223171317100			8545243592402130	1658936117276730
		4206287256831270	1621592706075510		-3482538079676430	2.4063e+16		-3.34132e+16	2.40052e+16		-9558076274052140	2558175031338330		1.21641e+16	2.31877e+16		-3579022601705110	2.34419e+16		7882495875406290	1.97312e+16		4207722648772350	199990515724211		-2859234212362540	2564699189408480		1607523587019200	2643833688685630		-7087012218320100	2447149271646030		4063590092269420	1.77747e+16			8345671237476120	1.66479e+16
		4110873881847030	1627494942561320		-3.33974e+16	241475029748471		-3.28416e+16	2408935817872700		-1.46291e+16	2.56698e+16		1099147746900990	2326527222637020		-379186872720635	2349791350747410		6653700722629270	1.98131e+16		363546365304788	2.0066e+16		-2646085561073900	2573575078074720		1.78461e+16	2.65204e+16		-7096746198118810	2.45455e+16		4038638027631240	1.78047e+16			8078640258281160	1.67284e+16
		3939068390496190	1.63343e+16		-3.05416e+16	2.42217e+16		-3.27786e+16	2.41476e+16		-1.47515e+16	2.57647e+16		7819984168948490	2.33249e+16		-4366549057177780	2.35981e+16		5892880709875300	1989658245019560		2902127261618910	2.01492e+16		-2.54211e+16	2.58244e+16		9071598510296050	266037354101982		-7338822740669460	2.46148e+16		3899944522158300	1.78606e+16			7901386486098410	1.67955e+16
		3751301058006120	1.64157e+16		-2.85561e+16	2.42932e+16		-3.68515e+16	2.42288e+16		-1.18488e+16	2583883037040960		-2967702139310360	2341312106089480		-4011789880257230	2.3684e+16		5600945989364350	1.99696e+16		2.75556e+16	2.02264e+16		-2746357445717100	2.59129e+16		5.04993e+16	2.6699e+16		-8355122208614600	246888770967504		3672332797595420	1.79649e+16			773441434069838	1.68496e+16
		3.63318e+16	1.64716e+16		-2851238870010330	2.43688e+16		-3.81277e+16	24318253621375		-1376881157273790	2591619618101590		-745499099506116	2.35227e+16		-3.89765e+16	2373077146206710		5266273347935440	20040482801037		2.77558e+16	2028887338919780		-2.92756e+16	2600255592723390		1.25362e+16	2678066214167770		-9434021220300810	2477571734263670		3.56648e+16	1803008258398770			7497125313840810	1.69314e+16
		3.47351e+16	1.65508e+16		-2345587086251490	2445901928122810		-3.97909e+16	2438110450150330		-15058444804948	2600781421286950		-6857403812928260	2358082062249800		-4045387085555590	2.38213e+16		4791544788625330	2011530352791460		2474367352453960	2035432941680120		-2881095854381910	2609105400639460		1.187e+16	2686046914697730		-9776978161863680	2485458174586940		3464957124599000	1.80918e+16			7351126675590010	1.69878e+16
		34474616423.78	1661690273806010		-2008019367273110	245032940550101		-4087679825038800	2.44791e+16		-1.94334e+16	2.60799e+16		-9408818021867860	2366002975791400		-4146410557076840	2388391673977100		4600784808319090	2.01949e+16		1.98074e+16	2042719271690290		-2.92963e+16	2617937294873180		9546031397824880	2694937325298550		-1.00538e+16	2.49293e+16		3326078086412310	1.8144e+16			715367905298073	1.70569e+16
		3410432883491880	1.66675e+16		-2.2533e+16	2.45782e+16		-3.79271e+16	2454440477887090		-1.69821e+16	2.61916e+16		-1.25778e+16	2373381543386690		-4.23913e+16	2.39745e+16		5059555999226360	2026700101732280		1.30081e+16	2.04972e+16		-3.35773e+16	2.62675e+16		8024191091331560	2703037942720690		-1.02536e+16	2.50091e+16		3.05689e+16	1.82672e+16			6994239211027870	1.71296e+16
		3.30003e+16	1673574636843540		-2692091436527600	2.46584e+16		-4.032e+16	2460222581770090		-1.33035e+16	2624324068239500		-1511474596498370	2.38208e+16		-4292068879660130	240365442115583		5329213238713910	2.03226e+16		5175846920958210	2.05819e+16		-4.13535e+16	2635686365197370		1.84372e+16	2711735970587310		-9675876474037330	2.50873e+16		2.96586e+16	1.83493e+16			6892217333878540	1.71787e+16
		3.25379e+16	1.68046e+16		-308181715200613	2.47475e+16		-4.15905e+16	2471292071180660		-1.80763e+16	2633575174830900		-1358228160162510	2.38941e+16		-4439008955600270	2.41258e+16		5051189467335560	2.03922e+16		2.78149e+16	2.06622e+16		-45534673017895	2.64468e+16		2230556934259400	272052112022236		-9163337373650150	2.51507e+16		2.92276e+16	1839539564250890			6723927390797210	1.72439e+16
		3.24191e+16	1.68598e+16		-3242129042284120	2482800227483870		-3.52376e+16	2.47799e+16		-2.01604e+16	2.64235e+16		-1.40553e+16	2394924080364000		-4370917643405900	2419869078731110		46466412283324	2.0464e+16		4845692120135730	2.07344e+16		-4321240882387100	2653552417243440		4.95596e+16	2728598836943410		-8855236922845160	2.52251e+16		2.81917e+16	1845806090697480			6.57756e+16	1.73112e+16
		3.20775e+16	1.69189e+16		-3.48093e+16	2.49045e+16		-3.24953e+16	2482515898550400		-1.19186e+16	2651769884913550		-2135387423991700	2.40256e+16		-4346273540178840	2.42772e+16		4252369139328410	2.05385e+16		8306586749093030	2079844090677100		-4035563566288390	2.66229e+16		4.62083e+16	2.73697e+16		-8826672816037110	2.52905e+16		2.66644e+16	1.85414e+16			6484757088004490	1736627877566190
		3108170252445500	1.69728e+16		-3558466792068240	2499471562846770		-3567156741253950	2.48975e+16		-6342572659629120	2.6569e+16		-289603025105554	2412291732530150		-3864509668342230	2.43621e+16		4.08175e+16	2.06125e+16		1.04478e+16	2.08598e+16		-4.02158e+16	2671069694965680		2.94668e+16	2745289697369710		-886010835584793	2536899337113180		2.55808e+16	1.86397e+16			6396968718400230	1.74128e+16
		2998600474274330	1.70525e+16		-3.47904e+16	2.50639e+16		-3797959573269670	2.49909e+16		-1322522418465990	2664975863166560		-3080209183328200	2420491314804210		-359923652581128	2.44164e+16		4.13565e+16	2068192284044770		1076199383842560	2092378101465900		-4135700743025940	2679857292389890		2376840351990440	2753843300338300		-9182318669338240	2.54327e+16		2.49835e+16	1.86898e+16			6258116120929040	1746191643547090
		2.99092e+16	1.7106e+16		-3.37531e+16	2514226849067480		-3.79687e+16	2506457419315060		-1.12987e+16	2.67587e+16		-3.44587e+16	2427110494936670		-3.11774e+16	2.45073e+16		4214261865367580	2.07474e+16		8303662506489580	2098692408666480		-4532023299385030	2688641981518250		1.00804e+16	2762213817639270		-9593170398602330	2.55183e+16		2.41834e+16	1879614653514220			6023818062545620	175219100899979
		2917246716773490	1716024844259880		-3.60764e+16	2.52008e+16		-3.37215e+16	25152857893711		-3425001548462190	2.68185e+16		-3.6884e+16	2.4374e+16		-2215719399503420	2457121889312440		3960696596394080	2081045728189890		1882429894614	2105864131561440		-4748435391313190	2697546819827530		9816943316239810	2.7695e+16		-9647390204042870	2.55843e+16		2.45325e+16	1886667333121620			5.69931e+16	1760320566835030
		2760946109416150	172263076422981		-4175002264654880	2.53031e+16		-2742431026571640	2.52092e+16		-3.51627e+16	2.68853e+16		-3385342515305490	2.4441e+16		-1460490453024280	2462081755898580		3.37277e+16	2.08839e+16		-4.06746e+16	2.114e+16		-4494867680646060	2.70628e+16		-1.07465e+16	2778365981821370		-1.02061e+16	2566171089678310		2486714677096570	1.89038e+16			5430032187366370	1.76791e+16
		2605823109471720	1729994321410530		-4260976737804320	2.53863e+16		-2.41308e+16	252594520419057		-1.09309e+16	2.69697e+16		-3.26736e+16	2.45073e+16		-1.21502e+16	2.4667e+16		2.83559e+16	2.09563e+16		-6732757158760190	2121362021467770		-455028334698838	2714932250322160		-4.94343e+16	2786962954896530		-9904872190653560	2.57438e+16		2504312256849540	1.89543e+16			5196686239699880	1.77495e+16
		2.53073e+16	1.73714e+16		-4218608530039820	2.54694e+16		-2.45298e+16	2.53224e+16		-1.607e+16	2.70669e+16		-2849662750196640	2458776767985080		-1390812317355620	2474038444136680		2.21396e+16	2102836284087760		-8791392055352920	2.12861e+16		-5237588052277730	2723683510907190		-2767326707403790	2.79543e+16		-9346576381778240	2.58059e+16		2.5163e+16	1.90049e+16			4975740772646220	1.78207e+16
		2.51162e+16	1.74333e+16		-3.83116e+16	25553808539822		-2772730942272290	2.53933e+16		-124409312757912	2.71535e+16		-2412079969689670	2.46346e+16		-1.85241e+16	2.48096e+16		1.69042e+16	2.11063e+16		-8504152601676170	2.13621e+16		-6062362016068220	2.73255e+16		3.50133e+16	2803051507637960		-9220788366636460	2587624794348300		2522066129311390	1905595774349580			477540128937539	1788574377843600
		2.52479e+16	1.74948e+16		-3343571452428660	2.56212e+16		-3382111423027350	2547168732524880		-6645393087188820	272236511367151		-265083563942975	2.46847e+16		-2.08521e+16	2.49108e+16		1.4325e+16	2.11774e+16		-5133163989991330	2142946528929520		-6487379314844480	2741390341087070		4.0555e+16	2.81134e+16		-9243920418848370	2594635103717070		2532427748061550	1.91094e+16			4.54616e+16	1795568051358790
		2507669604846900	1.75451e+16		-2.92064e+16	2.56915e+16		-3804246892771120	2557000221677740		-4204231256374190	2.72921e+16		-3749370540705660	2.47729e+16		-1.60059e+16	2.49787e+16		1172168245863230	2.12487e+16		-2868545808639330	2.14897e+16		-6865653580914060	2.75011e+16		2.8285e+16	2.81908e+16		-93059883260416	2601906378109480		2544587510210870	1915027094514040			4310198920736520	1.80334e+16
		2.44256e+16	1.76121e+16		-2510296899398590	2.57628e+16		-3.77807e+16	2564589173736540		-1.01605e+16	2.73639e+16		-4524304283168680	2.48708e+16		-1.48623e+16	2.50272e+16		1.13459e+16	2132225920925130		-2.98788e+16	2155702751817480		-7099060913674100	2758950271081400		-9981724992235710	2.82718e+16		-939356356174105	2608946963882380		2.52572e+16	1.91857e+16			4119120747591260	1.81036e+16
		2.41522e+16	1.76738e+16		-2.01349e+16	2583454135515370		-361559719526086	2.57223e+16		-1.73916e+16	2.74674e+16		-4596056482037480	249509348147376		-1.75515e+16	2.51102e+16		1.24174e+16	2.13864e+16		-7807047877170700	2162966395865600		-69876931652698	2767633856149860		-2.06016e+16	2836348709841050		-9622920527429000	2616219606589660		2.42401e+16	1.92478e+16			3.92232e+16	1.81725e+16
		2.3892e+16	1773218823882410		-1.4533e+16	2589931902763650		-3.37094e+16	2.57924e+16		-1.54651e+16	275518549537932		-4622517528494030	2.50109e+16		-140376582309978	2519249904519200		1.01644e+16	2145033716815620		1.19794e+16	2.16857e+16		-7059093028117060	2.7763e+16		-1.75716e+16	2.84469e+16		-9673880435554330	2.62375e+16		2.32657e+16	1.93471e+16			3728214668465130	1825726083823210
		2.35131e+16	1779202777859860		-1.14454e+16	2595538316375910		-300661272784185	2.5864e+16		-1.06592e+16	276306278878856		-5124307926688090	2.50801e+16		-1.21277e+16	2.5237e+16		4.63135e+16	2.1523e+16		4.24145e+16	2.17519e+16		-7049430936957840	2.78502e+16		-1.10223e+16	2.85263e+16		-9301456383720220	2630938206384870		2.3324e+16	1939863603671950			3641450608758190	1.83231e+16
		2287630978278730	1.78507e+16		-1.10113e+16	2602522995638700		-2625638789716020	2592518426989490		-3644124981942040	2.77056e+16		-5847225357200080	2.51693e+16		-1576914481533950	2.53137e+16		2.03442e+16	2.16e+16		-3491398040531140	2.18143e+16		-7327478193123390	2793584632968940		-1.96336e+16	2860496994846310		-8998410736109130	2637473381551220		2.31822e+16	1.94273e+16			3557386144682860	1.83692e+16
		2.23046e+16	1791795799983120		-1083166984241520	2.60966e+16		-2522930650125090	2598373312225150		1828247034066510	2777140268719480		-6257826262052340	2.52534e+16		-1.6547e+16	2.54014e+16		2060373494037350	2.16645e+16		-9554382290033770	2.18948e+16		-8177737540178900	2.80234e+16		-6168544512520370	2867593719840460		-8911547634382150	2.64453e+16		2.2288e+16	1950089921741340			3.36261e+16	1844667253646380
		2190601188430420	1.79729e+16		-1.26231e+16	2616067201637380		-2649933887077950	2606103124467350		3890355420111300	2.78423e+16		-6456840001584470	2.53326e+16		-1.17175e+16	2.54733e+16		-1382177852354730	2.17292e+16		-1.42098e+16	2.19668e+16		-9033571672218250	2811127799981450		-1.41927e+16	2.87684e+16		-8866233136136590	2651485395845310		2.17898e+16	1.95655e+16			3.24415e+16	1853811207302390
		2094869957254560	1.80348e+16		-1.96767e+16	262392136723245		-2.40303e+16	2614561634600910		2.8897e+16	2.79149e+16		-6553286116019820	2540917758478420		-7509860172052780	2.55236e+16		-6999355737752260	2.18042e+16		-1.55118e+16	2.20517e+16		-9219332388254830	2.81997e+16		-5446824184547420	2.88476e+16		-8876686840790610	2658609794165320		2134397977942330	1.9609e+16			3.27659e+16	1859788556054440
		201734549896942	1810397648654730		-2.45498e+16	2634530561147610		-1.82299e+16	262085303942271		-2.15862e+16	279917661538417		-6471198222249980	2.54872e+16		-8197823519854950	2.5578e+16		-8761535547845840	2187790588611150		-9011676927591550	2.21219e+16		-916915979079063	2828550512340580		-2961115914191530	2.89201e+16		-868014705745058	2665834560584340		2025572752634650	1.96815e+16			3.28067e+16	18622613300983
		1958640487402520	1.81598e+16		-1.96149e+16	2642707419104340		-1.51359e+16	2625541251776660		-8694763848681200	2.80791e+16		-6140068150359660	2.55571e+16		-1.24566e+16	2565809615219840		-1.03695e+16	2.19395e+16		-3.10172e+16	2217279704391620		-8893319315111070	2837331753871180		-4978283947457660	2900291560967990		-8396741373304740	2672570058686110		1948977042284970	1.97648e+16			3.17363e+16	1.86912e+16
		1.8468e+16	1822565402278670		-1.60794e+16	2647473303744060		-1.55811e+16	2.63209e+16		-1.18522e+16	2.81652e+16		-5948824386279350	2561340043850080		-1.47385e+16	2.57362e+16		-1574347440443710	2.201e+16		-2.23434e+16	2.22286e+16		-8080125130440880	2845855919458890		-8750203689316780	2907845423128230		-835906329318569	2679422231698940		1.93074e+16	1.98177e+16			3109368316187570	1.87618e+16
		17500435550483	1.82953e+16		-1.68619e+16	2654304980048390		-1.6868e+16	2639385799665360		-1.25533e+16	2824592651944190		-6005050654903020	2.56819e+16		-1.46235e+16	2581082592666770		-1.98576e+16	2.20836e+16		-4959315572376400	2229840603390330		-7.58787e+16	2854349855230130		-1.96621e+16	2.91618e+16		-8260827319424450	2.68683e+16		1.92346e+16	1.98698e+16			3113803797662760	1.88193e+16
		1.69019e+16	1.83621e+16		-1949013996020540	2.66187e+16		-1770171025936190	2646585799297570		-1.02419e+16	2832757942376660		-6199901010476160	2574808990289850		-1435154448880270	2.58752e+16		-2472765184048460	2.21471e+16		-4619129837282100	2237158418788090		-7506202004979760	2862905240171860		-2381717950545940	2924789107813380		-7531326746570000	2694044922064600		1.91914e+16	1990279721946640			3109557859089660	1.88556e+16
		169318501451875	1.84302e+16		-2.27827e+16	2669965023512810		-1.71345e+16	2653742850486550		-6258166932262820	2.83983e+16		-683417613569891	2.58179e+16		-1.59034e+16	2594651466206530		-3.51838e+16	2.22224e+16		-7198121162464110	2.24228e+16		-7515975134511920	2871512571750330		-1.49653e+16	2932917875316210		-6662466787495110	2.70018e+16		1.86224e+16	1.99395e+16			3.03932e+16	1.89125e+16
		1.7284e+16	1848482430252930		-2.33686e+16	2678737684218690		-188700362152941	2.6593e+16		-7389603345110440	2.84653e+16		-7643094366912630	2.59168e+16		-1.46993e+16	2602886810578470		-4231346558821750	2.23085e+16		-1.40604e+16	225109314872582		-7216860679954710	2.88008e+16		-8232405065068130	2.9401e+16		-6268775849469730	2706377039727530		1.67285e+16	2.00155e+16			2.98299e+16	1.89745e+16
		1.71592e+16	1.85403e+16		-2079861716165380	2.68602e+16		-2.36087e+16	2.66821e+16		-1.11416e+16	2855427186050400		-7874191712234180	2.60035e+16		-9744731051026640	2.60916e+16		-4320199235570270	2.23794e+16		-1.23708e+16	2.25851e+16		-7723686561487930	2888448773150270		-2.65907e+16	2948199300479160		-6159061849261860	2713296438576320		1.48366e+16	2.0127e+16			2.93421e+16	1901662885425090
		1.70926e+16	1.86079e+16		-1931692815143690	269255966385982		-2.43366e+16	2.67659e+16		-9806031856402600	2.86372e+16		-7797694723678970	2608376958048860		-7835510645535070	2613745307943110		-4369133389080110	2.2449e+16		-1175637685651410	2.26393e+16		-8698243980550490	2897281752285250		1.27588e+16	2.95537e+16		-6047195864825770	2.72021e+16		1413552529164310	2.01735e+16			2.83111e+16	1908131681245020
		1.73937e+16	1.86642e+16		-1.80382e+16	2700397584798750		-1763285022001080	268467464750899		-3.64665e+16	2871496824667830		-7292869377155720	2616319443887290		-1.10297e+16	2620611886908640		-4187084381578560	2.2521e+16		-1.48088e+16	2.27138e+16		-8878604222947850	2.90591e+16		-1.74224e+16	2963564844706140		-55468734187336	2.72743e+16						2.74884e+16	1913009515912300
		1.74511e+16	1.872e+16		-1.54397e+16	2707651251922450		-1.26746e+16	268824519547408		5489681102633170	2.87804e+16		-6565598468493610	2622384991986420		-1423656657821160	2.62874e+16		-4.01152e+16	2.25823e+16		-1390651861924920	2278968884945590		-8598708225217260	2.91448e+16		2921446940567960	2971119105633130		-4557748886563070	2.73382e+16						2.59315e+16	1.91897e+16
		1.74071e+16	1878120096858910		-1.10992e+16	2714898132855020		-1.50713e+16	2.69295e+16		5691633492813850	2882769926850220		-6230082726941250	2627019403657990		-1426802486621120	2.63618e+16		-4.02328e+16	2.26505e+16		-1.07904e+16	2.28525e+16		-8424091278875950	2.92288e+16		4.51952e+16	2978828573859240		-3921039217525600	2739363727354000						2.38612e+16	1926863882705490
		1.74565e+16	1.88399e+16		-7106315640189830	2720905434232290		-2.00042e+16	2703510832774770		-5379232031059750	2892010240842870		-6228364620459000	2.63417e+16		-1.27912e+16	2642684330895860		-4.26557e+16	2.27151e+16		-8081300094571740	2.29162e+16		-8887043858798370	2.9314e+16		3857396951127700	2.9864e+16		-4080181072851600	2.7456e+16		1.78044e+16	2.02419e+16			2275687967572540	1.93472e+16
		1.79195e+16	1.88997e+16		-5578614063678640	2727275190572400		-1.8752e+16	2710831164282450		-9329531650727260	2.9012e+16		-6270621156662940	2.64137e+16		-1.47124e+16	2.64835e+16		-4893242618134340	2279063012540940		-5509755419129870	2.29791e+16		-9388860203474200	2.94003e+16		7462165905722990	2.99435e+16		-4624882748000230	2.75277e+16		1.0468e+16	2052699510575650			2215142821897500	1.93806e+16
		1.78755e+16	1.89403e+16		-3.88101e+16	2734995906982470		-1.38806e+16	2.7186e+16		-6507398900875970	290906382103696		-6.2087e+16	2.64918e+16		-1.84597e+16	2.65733e+16		-4524677042781010	2.28781e+16		-4.28089e+16	2.30398e+16		-9667723497439550	2.94858e+16		2.63017e+16	3001063341439430		-5010874183357310	2.76008e+16		1.04795e+16	2059577895230290			2.01307e+16	1.9467e+16
		1.65556e+16	1.90072e+16		-4050931624908380	2741805764135680		-7241382625865570	2724450154308100		-3.96672e+16	2915892819654320		-5764503824723330	2656516782040320		-1.76054e+16	2665097890411300		-4.06773e+16	2.29267e+16		-3888661219488660	2.31056e+16		-9841375744262150	2957151757486330		-8248163720980320	3.00981e+16		-4704717068033750	2767550288430040						1.88814e+16	1.95353e+16
		1.56227e+16	1.90794e+16		2953479745024080	2748017626305930		7247747345844320	2729889289254420		-2.54962e+16	2.92351e+16		-5470281835735650	2661550808520820		-1.33751e+16	2672470823647520		-4121388730846450	2.29982e+16		-4978725605042700	2.31667e+16		-95199821422875	296573011472811		-1.03946e+16	3017280942010010		-3.59871e+16	2.77399e+16		1110973936541600	2063917462524710			1816089513285610	1961397486581550
		1.54279e+16	1914252511444170		4.41837e+16	2.75406e+16		300205410005664	2.73272e+16		-1804985120492360	293071532165451		-5666365732927650	2668204436408410		-773921169116915	267873933908571		-3.9531e+16	2.30697e+16		-8238597219047390	2.32368e+16		-8745531209342270	2.97414e+16		-1.44947e+16	3.02518e+16		-3.0021e+16	277907574094526		9704963187495440	2.07266e+16			1800788587923880	1.9662e+16
		1.53039e+16	1919898979004410		4032560141018680	2.761e+16		1.24485e+16	2740400853127280		-3462326980439790	2.93864e+16		-5561112180630700	2.67738e+16		1.16799e+16	2685059564603080		-3605383160810580	2.31362e+16		-1.06348e+16	2.33085e+16		-8110160849522720	2982483066581800		-1.5139e+16	3.03295e+16		-32120993145363	2.78568e+16		8560342743866280	2.07998e+16			1.79183e+16	1972225290617440
		1.45524e+16	1.92577e+16		4.12252e+16	2.76829e+16		3976534025479620	2.74651e+16		2.19843e+16	29457597029809		-5054698024750420	2683352132508690		4405459265165080	2688060564420690		-3204789908610380	2.32006e+16		-1.37648e+16	2.33766e+16		-8050656485887060	2.99084e+16		-1.51757e+16	3040520896048680		-3.29721e+16	2.79278e+16		8366761838440590	2.09131e+16			1.79169e+16	1.9759e+16
		1.43526e+16	1933744667355590		3071670043330670	2.7747e+16		-3008942176194330	2753367229860090		5489013155472820	2.9532e+16		-4760560829745190	2.68864e+16		2818421696610190	2.69535e+16		-3122868957944360	2.32606e+16		-1.17924e+16	2346014092122400		-8229708511579410	2999362483358010		-1314367842319400	3.04825e+16		-2857669122540570	2.79944e+16		9081928494402560	2.0953e+16			1.72012e+16	1980626053753170
		1.57849e+16	1939514887867930		3.96943e+16	2783097348640770		-345786690780965	2.762e+16		1.05265e+16	2959979389467150		-4641184660479700	2694926962895820		3.94988e+16	2703004416448990		-3.20164e+16	2.33345e+16		-8177582516582250	2351272874439820		-7880986268716460	3007857878301360		-1.1805e+16	3055525753917420		-2579152710656390	280521929866069		1.02159e+16	2098556866234590			1596815308829910	1.98737e+16
		1.62738e+16	1.94254e+16		5.15522e+16	2.78813e+16		-124641526558827	2767281431794050		8389775329821000	2965526512436910		-490081218364737	2.70029e+16		6816598685944	2709236587311790		-3059936604361990	2.34038e+16		-699256852424643	2.35802e+16		-7275257928961940	3016182210294550		-1.14039e+16	3063212405611910		-2302520490423260	2811914897329940		1.03092e+16	2.0986e+16			1.47272e+16	1.99278e+16
		1.61386e+16	1.94934e+16		1891502647041640	2.79525e+16		-2.02081e+16	2772803362018220		1652813436738700	2.97505e+16		-5724045162958550	2708956361532520		1.11448e+16	2715646078753020		-2.71981e+16	2347339556717700		-3.43802e+16	2364878284003130		-686194767370414	302450990166537		-1.40929e+16	307043942321029		-2543913472975010	2.81714e+16		1.01556e+16	2100369683192330			127715086290909	2.00116e+16
		1.65354e+16	1954051365747620		-2.46257e+16	2.80329e+16		-664527383421956	2779766424595600		3103710863952750	2.98277e+16		-6393066309013990	2.71797e+16		1.28101e+16	2720265838053500		-2163253687498450	2.35386e+16		3.53072e+16	2.37069e+16		-673159954807594	3032825388768660		-1.73082e+16	3.07846e+16		-3.65675e+16	282474419702149		8669029182129360	2.10785e+16			1.17815e+16	2.00929e+16
		1.58572e+16	1.9582e+16		-4.86777e+16	2.81191e+16		-877616546653512	2788684397808870		4832042847503590	2989644604069940		-5896844596569940	2728267334077020		1262740210202090	2727603475563180		-1515069259009890	2359907447347370		5260054665341810	2377059280447370		-6942337518775870	3041185130118180		-1.71161e+16	3085892732540290		-4213101511922930	2.83217e+16		7461068332068960	2.11309e+16			1161723761536990	2.01504e+16
		1.35979e+16	1.96572e+16		-4635691930928630	2820407293151900		-7073944193513220	2794558188545530		6349888145314270	2997075512403480		-5370652510218320	2.73248e+16		1.52512e+16	2.73404e+16		-1.26899e+16	2.36526e+16		7004591820512790	2381710111503390		-7282056478263330	3.04959e+16		-8371788642951080	3.09377e+16		-3411476772203480	2839642533713960		5080934927521920	2121797392344700			1.16463e+16	2.02013e+16
		1.22434e+16	1.9731e+16		4128407800504820	2.82561e+16		-7416280977002310	2.80013e+16		4413887913657470	3003783964394420		-4.77542e+16	2739342424269700		1.68597e+16	2.73907e+16		-1.58422e+16	2371984932492290		2072616005862580	2388449902343200		-7652658698743640	3057990334394600		-8231540529727430	3099998812694380		-2897376499020400	2.8442e+16		2710745113144490	2.13339e+16			1140972580408480	2.0239e+16
		1.15859e+16	1.97919e+16		6297921862555020	2832134794434780		-1.03792e+16	2807011805132900		1.08394e+16	3013294467972870		-4369855879854790	2.74367e+16		1502619960630600	2.74507e+16		-1.76347e+16	2.37955e+16		-1.3846e+16	2.39648e+16		-7802604057935500	3066430773686980		-962357968733455	3.10869e+16		-2.94411e+16	2.85127e+16		1.84271e+16	2.14264e+16			1.01861e+16	2.02985e+16
		1.08798e+16	1.98525e+16		1.17144e+16	2840097582996420		-1409549175773970	2.81454e+16		1788973961142120	3.01764e+16		-461654834761853	2749071190487160		1250393559801680	2.75223e+16		-1622231440947740	2.38619e+16		4.17131e+16	2.40333e+16		-7694477817561680	3.07476e+16		-9853084866299290	311540686459234		-298247563105849	2857304288067080		2.15231e+16	2.14894e+16			8841598502827980	2.03815e+16
		9749734492334590	1.99133e+16		2.37955e+16	2.84641e+16		-1.38435e+16	2822975346869330		1.61162e+16	3024028103921950		-5122331611236670	2758451431522300		6932034486461500	2.75799e+16		-1528208335048500	2.39263e+16		4048369851960300	2.40938e+16		-7597860645092400	3083084561920960		1319662832057080	3122481853355720		-2736803881760240	2864577318125510		2.34324e+16	2150069702940630			8252686064956160	2044196448874850
		9044333684510180	1999143274769420		2.80541e+16	2848290087995000		-1.38959e+16	2828206947268320		1124327595816250	3.03197e+16		-5360386346477630	2.76599e+16		4.23312e+16	2.76896e+16		-1.4522e+16	2399370997430920		4.41704e+16	2.41464e+16		-7516628989957810	3091397250122110		-1604858079199100	3.12989e+16		-2238186337319600	2.87029e+16		1.77629e+16	2.15425e+16			7540427367674960	2.05015e+16
		9038333942725660	2.0045e+16		2.73096e+16	2854508166179250		-1.27453e+16	2.83719e+16		7011664005297350	3039548521976630		-455915431730753	2.77607e+16		8110104678989870	2774427406601940		-1.35241e+16	2.40589e+16		1.11454e+16	2.42172e+16		-742296781105688	3.09971e+16		-9308470866847400	3137516978158330		-2.00959e+16	2.87663e+16		4461219347156940	2.16188e+16			6884875842129890	2.0574e+16
		8817097171043180	2.01079e+16		2840112862728240	2861765671202430		-2919340657433520	2844274005263620		4.43395e+16	3047880639086180		-3647399168875740	2.78024e+16		1298000850467620	2.78091e+16		-1.23439e+16	2.41252e+16		747189260991684	2.42896e+16		-7354291147686630	310800080660467		2674641996469020	3.14459e+16		-1.34022e+16	2.88327e+16		-6650848311820540	2.16949e+16			668995494008557	2.06344e+16
		9052120009150900	2.01705e+16		2.94306e+16	2866105642975490		3052895793156180	2.84701e+16		1.08535e+16	3.05596e+16		-3.20785e+16	2784014197309220		1988878574094040	2786343614529570		-1.09985e+16	2418921351171420		-5249072475866920	2.43483e+16		-721916434446466	3116324428583040		4.23621e+16	3151709322822200		-3.10654e+16	2.88879e+16		-1512703178936950	2.1761e+16			657747508366041	2.06895e+16
		9692527588706940	2.02244e+16		2469028909096480	2.87199e+16		4294386227444300	2850772649354900		1.94144e+16	3061416456719770		-3203738931355330	2790197491000840		2.36247e+16	2789956988304770		-1168130588861780	2.42522e+16		-1.46155e+16	2.44284e+16		-664064955335088	3.12462e+16		-2.09088e+16	3.15868e+16		-5.48864e+16	289350444800098		-2372042955096440	2182798848840970			6381424385396060	2074486080640870
		1.00377e+16	2.02699e+16		1.47783e+16	2.87954e+16		8951321040278920	2857757371342410		2118553823383020	3066552784856820		-3.0755e+16	2797898556766630		2.28644e+16	2.79531e+16		-1.32073e+16	2.43232e+16		5350441784157100	2.44977e+16		-5869020827690580	3132760247300670		-8890525132300230	3.16672e+16		-3010726328410070	2.90019e+16		-3.16301e+16	2189957520972410			606545591190278	2.08032e+16
		9511261179539930	2.03212e+16		5956696941812110	2888794105122660		-3.67013e+16	2.86496e+16		1.72631e+16	3.074e+16		-2.83999e+16	280363740892482		2.02355e+16	2802091767862960		-1.13677e+16	2.43929e+16		1.15056e+16	2.45444e+16		-5717229552329540	3140877800854680		-4412175738506420	3.17412e+16		-7666979046051440	2.90558e+16		-3861250366318130	2.19595e+16			5829825461047330	2.08672e+16
		8450657194468320	2.03878e+16		3.18684e+16	2.89594e+16		-6303650373706150	2874022536308620		1.3325e+16	3081084977508470		-2.80169e+16	2809863589261040		1876996801548030	2808605709189180		-7382071644007340	244540836749997		1.32137e+16	2.45977e+16		-5568286626007520	3149226140045290		2.06774e+16	3.18108e+16		-2.18791e+16	2.91261e+16		-4777066636537630	2203656968760840			5817753257220810	2.09256e+16
		783084965715291	2045225446955240		1.13123e+16	2.90188e+16		-4296664218643200	2.8823e+16		9659327976818840	3088661332711320		-2648892595014620	2.81709e+16		173394584615948	2814591261388960		-6854826797159020	2.45095e+16		1.12183e+16	2466208389894100		-4946050909913160	3157365328053360		1.45246e+16	3188223637344280		-3.11237e+16	2.92048e+16		-5332450851298290	2.21166e+16			5896617553801360	2098117571862430
		736417175910891	2050959740299790		-7211334862007500	2.90903e+16		8302866932282450	2887587143925860		7061056272428270	3.09559e+16		-2.38889e+16	2.82264e+16		1.59743e+16	2821036586176460		-1.05974e+16	2.45782e+16		1168295993472290	2.47366e+16		-4524607682681330	3.16546e+16		1562103448548970	3193922719994410		-3032211789077460	2927346054408970		-552562867516123	2.21762e+16			6022638774632740	2.10352e+16
		6632919489773570	2057031965288580		-1.35962e+16	2918183476992860		1.65489e+16	2891688809280860		1.89176e+16	3.10257e+16		-2542501888257320	2827728925788340		1415274367821840	2.82649e+16		-1397440599186530	2.46497e+16					-4443855545857320	3.17358e+16		-8504730697248120	3201725749274270		-2.39653e+16	2933786143197080		-5.65796e+16	2.22357e+16			6013683559304300	2.1086e+16
		5935907873851570	2.06356e+16		-1.36977e+16	2925278409634800		2.04077e+16	2894367697771980		-3.96336e+16	3110648778361350		-3.16949e+16	2835993440311770		8967741716757320	2832878414758410		-1383935012776450	247223201444502		2.14174e+16	2.47855e+16		-4895223792761350	3181710711137500		-4911637217320210	3209553514969610		-1.2886e+16	2.93974e+16		-5757348271286420	2.22883e+16			623731124643667	2.11489e+16
		5558222487018310	2.06983e+16		-1.52404e+16	2930364025936890		1.85357e+16	2.89918e+16		-5264586209749760	3118348948576520		-3061452297127120	2845241950173980		4.19089e+16	2.84076e+16		-1.1245e+16	2.47854e+16		-4.48777e+16	2.49509e+16		-5166655095043410	3190032953294520		-2975782750404150	3216290653688270		-3086043202592530	2944757995193140		-6.19499e+16	2.2336e+16			6409492289952050	2.11864e+16
		5443844743562040	2075895597362760		-2116138216773490	2.93831e+16		1424361424079180	2907428940754460		-4006407175873620	3.12514e+16		-2.47989e+16	2850773906054000		4.1229e+16	2.84723e+16		-9349931166707850	2.48474e+16		1.67739e+16	2.50061e+16		-5366821138694770	3198078449256470		-6785509425802480	3.22325e+16		-4742032188474420	2.94991e+16		-7234396373537970	2242714101589980			622447665943556	2.12422e+16
		5505446512546780	2.08162e+16		-2.43304e+16	2.94649e+16		1.50617e+16	2.91444e+16		-4.69361e+16	3.1316e+16		-2.12929e+16	2.85527e+16		3.70986e+16	2851930283530680		-9840996830150240	2.49099e+16		6616888253690930	2.50612e+16		-6303038280748000	3206316828307620		-1252137025896020	3230509274836530		-2.36291e+16	2956322416698980		-6695024597661330	2.25449e+16			5932337773546280	2.12948e+16
		5435069101930640	2.08703e+16		-2510729283916530	2.95352e+16		175053018295595	2.91963e+16		-5491865363114120	3139143824019940		-2112477263253810	2860732184737630		-2.02422e+16	2.85779e+16		-8906034465976410	2.49821e+16		7649431432434660	2.51143e+16		-6247184052755520	3.21478e+16		-1.55896e+16	3.23775e+16		8446713551356020	2962858382987830		-6001246278857870	2.2578e+16			544331919782658	2135613952774430
		514021191679449	2092869857638530		-2407442599258860	2960851843377050		1784618257624310	2924203511465990		-2369777583437600	3.14593e+16		-2.62044e+16	2866702812605570		-8944240744587100	286632355127722		-5276434776757140	2504243770084540		6779852086415070	2.5186e+16		-5008420702863730	3.22277e+16		-1.53053e+16	3.24482e+16		4.47941e+16	2968209056211530		-5456084009971680	2.26131e+16			5369922731732940	2.14231e+16
		4874603536939790	2.0988e+16		-2.15588e+16	2.96718e+16		1424556437448730	2.93004e+16		-1.04351e+16	3.15147e+16		-3420106738572030	2876422779472700		-1.05157e+16	2872903516404180		-4.53156e+16	2.50994e+16		9894015693924070	2.52558e+16		-4.2022e+16	3230658564316330		-1572096946852050	3251644065287330		7035794170176200	2974344900416320		-5131621977569010	2265243559139680			5322443160749710	2.14625e+16
		4719141515493890	2104499006341520		-1.80633e+16	2973409348423530		9378873868139120	2.9375e+16		-4.45674e+16	3158141197063540		-2.9508e+16	2886220263606850		-1067450549259650	2878738686870020		-6680985548301840	2.51665e+16		1.70748e+16	2.53164e+16		-4206267188836120	3238659311134560		-1.40907e+16	3.25874e+16		1.21954e+16	2.97999e+16		-4544651164045620	2.27116e+16			4.8093e+16	2.15261e+16
		4056106477424740	2.10966e+16		-1586655411132750	2.97849e+16		6461227932405340	2944123485000790		-9657292149625020	3165189113800930		-1.82555e+16	2.89179e+16		-1.25649e+16	2883630783134300		-7850217483626420	2.52349e+16		2.0869e+16	2.53598e+16		-4461797939594330	324682673985065		-1.87834e+16	3.26501e+16		1.14334e+16	2.98486e+16		-4.24407e+16	2.27337e+16			450887410636809	2158960185167090
		3001486617614720	2.11694e+16		-1.64425e+16	2984525732692070		3092226787748290	2950377067666620		-1312952258992860	3172511619367550		-1.31991e+16	2894467528992490		-1.96232e+16	2890081266774000		-707817200786668	2.53006e+16		2.05691e+16	2542317661078340		-4.14629e+16	3.25498e+16		-2783767191128250	3.27269e+16		648712800146233	2991617839249230		-4448958294987270	2.27754e+16			4193460980009930	2.16473e+16
		2.5728e+16	2.12336e+16		-1652338094940060	2.99154e+16		-2.01101e+16	2.95749e+16		-2.09211e+16	3178097960157910		-8959902390679960	290048199977261		-2.77049e+16	2898446194475590		-7728633768049490	2.53604e+16		2.2285e+16	2549046553940200		-3.55306e+16	3262947527958060		-3.22216e+16	327944256176739		5274286860088380	2997449987377490		-4739585909898030	2.28604e+16			4573071237246860	2.17256e+16
		3.66669e+16	2130384044646840		-1.89907e+16	2996418580771890		-5906182258807790	2965738122043660		-3331271545276220	3188084220677650		-6062461298625870	2.90499e+16		-3.21174e+16	2905877413201680		-9512380622642130	2.54305e+16		2.41016e+16	2.55448e+16		-2709113253344490	3270966089837220		-3.72437e+16	3286721851766100		1820956986418190	3003302783129650		-4587743580033890	2.29144e+16			6005204389491760	2.1774e+16
		4487952677454230	2133156840584970		-2635013202627280	3005516022072330		-4528867692757420	2973486744074150		-3.74822e+16	3195161301650730		-6372682852735040	2910412444482610		-3.15879e+16	2913544954475790		-1.01758e+16	2.54959e+16		2.38105e+16	2.56066e+16		-2.42932e+16	3.27871e+16		-3.84941e+16	3.29365e+16		-2.28557e+16	3.00968e+16		-4661015119733900	2.29581e+16			6565218463804160	2.17852e+16
		4.10268e+16	2.13801e+16		-2.56016e+16	3014802223710650		-2721233289943840	2979020391809580		-3502375330302230	3203783388987160		-7821128954293550	2.91683e+16		-3061133085292880	2918069361827860		-8457399042685630	2.55648e+16		2.22806e+16	2.56703e+16		-2.85098e+16	3286831126917350		-3493066905227010	3.30062e+16		-5203026050087670	3.016e+16		-5061718023399800	2.30331e+16			6482513047873820	2.18137e+16
		2.85567e+16	2.14384e+16		-1.97671e+16	3.02116e+16		5690690111664810	2986870905710040		-3297291715165370	3208695326127840		-9904521645242440	2.92236e+16		-3.3437e+16	2924581568941040		-8283060602056230	2562024995937870		2.39777e+16	2.57434e+16		-289110145641135	3294865545515440		-3.94973e+16	3306664047136080		-7078488712214730	3020874699629940		-3.94074e+16	2.3133e+16			5200374683458040	2187537843592360
		1273696869004230	2.15072e+16		-1.20653e+16	3026764097769840		8833694252648750	2.98875e+16		-3046612558057090	3.21696e+16		-1.50705e+16	2928765100892860		-3220557319144260	2932597606695460		-1.11209e+16	2.56927e+16		2948457402828430	2579974523419820		-3.20376e+16	3302816861723920		-4835074833062040	3314455599556700		-4.5092e+16	3027419444462870		-3.83843e+16	2.31349e+16			4.20383e+16	2196143557343030
		-6589304210807400	2.15738e+16		-8665412785965520	3.03025e+16		925649353093745	2995042654090530		-2160735900300420	3222675907392420		-2.15529e+16	2.93603e+16		-3.3164e+16	2936434770790820		-1.01644e+16	2576553085073440		3.33474e+16	2.5848e+16		-3209853504322490	3.31101e+16		-4899367774756470	3.32113e+16		-3297449657846480	3033263658483370		-3521026875240050	2319994956020990			4.14804e+16	2.20096e+16
		-1.36088e+16	2.16429e+16		-8653822125807870	3036776074070630		1.01963e+16	3001256460901220		-2.34592e+16	3.22609e+16		-3.11164e+16	2.94293e+16		-3.01118e+16	2.94654e+16		-2803961322725890	2.58343e+16		3451065052563510	2590167401785910		-2.10333e+16	3.31896e+16		-5111548313734540	3328092453703370		-4.76159e+16	3.03841e+16		-3.22007e+16	2.32455e+16			4.03429e+16	2.20572e+16
		-1.56641e+16	2.17201e+16		-6440672693321570	3043950525824030		1.11913e+16	3007209025182680		-2936144406640200	3236609035993080		-3137833083909000	2.95481e+16		-2.14776e+16	2.95089e+16		4148151390942300	2588635464692310		3.15968e+16	259549819818967		-1.0327e+16	332666305376946		-5338016832184420	3334980464514990		-1.04161e+16	3044632839044620		-2714530866736070	2.33055e+16			3.48117e+16	2.20948e+16
		-1.16279e+16	2.17705e+16		-4159258417859270	3.04925e+16		876503161730578	3013078478366790		-2833503333357010	3.24139e+16		-2.55435e+16	2958338003998020		-1.96761e+16	2952805933018370		1.27981e+16	2594866178393730		2486873066114440	2.60264e+16		-7466196600292180	333446403052045		-4916439020736960	334225770800028		-1.24064e+16	3050818400318510		-2396887084560060	2334176887354510			1.82879e+16	2217066986983160
		-7345669429073860	2.18298e+16		-1.59046e+16	3.05575e+16		1.74936e+16	3023818655135500		-3.36302e+16	3249187537970980		-2.42936e+16	2.96235e+16		-2.20366e+16	2.96044e+16		1861800482572930	2599229084439210		2295829395642270	2.61003e+16		-7463716315381800	3.34241e+16		-3461926135297860	3.3488e+16		-1.77418e+16	3055986835253870		-1.84634e+16	2.34029e+16			6865185420505340	2224827906948940
		-4833192806775860	2187860129037780		-1.79147e+16	3060481760159440		2.44497e+16	3.02658e+16		-2450653591868850	3257736743650120		-2562011910356580	2969068594880930		-2293624016801050	2966242312193270		1753026158076920	2604776681649230		2433908432256000	2.61551e+16		-7018172216225840	3350320451545080		-2893482178750920	3354491684062160		-2.49209e+16	3063259473616630		-1.44952e+16	2.34367e+16			1.09823e+16	2231105243615280
		-3.37454e+16	219398040132537		-5756205241286960	3.06909e+16		2.84526e+16	3030021599533130		-2177357068826740	3259982844881660		-2.82497e+16	2.97418e+16		-2424785583264980	2.97342e+16		1.43247e+16	2.61174e+16		2.34696e+16	2.62094e+16		-2.07674e+16	3358289158186940		-2862836597342010	3.36162e+16		-2.48554e+16	306934251332941						-3.19596e+16	2.23729e+16
		9721155091124010	2.19933e+16		2884659733868720	3073955404108690		2780944975421870	3035271532512210		-3046778021091400	3.26858e+16		-3.23109e+16	2.98217e+16		-1654576343746110	2981147808136390		1.34431e+16	2.61812e+16		2.0102e+16	2.62699e+16		6091066136820600	336603172963555		-2.63102e+16	3.36798e+16		-1.10003e+16	3075862290678840		-4959903394720970	2.34785e+16			-59076082099897	2.24315e+16
		1.93013e+16	2.20415e+16		4131949198409440	3.07946e+16		3.72907e+16	3045053235548080		-2840803615170190	3.27649e+16		-3380861047986310	2.98763e+16		-1334121520072740	2.98294e+16		1.14942e+16	2624191917581750		1456321594597650	2633199824498780		1.16733e+16	3.37379e+16		-237557258297459	3374842810180630		-7286672942449100	3.07828e+16						-1.21774e+16	2.24827e+16
		-2.17608e+16	2.21004e+16		402424033974369	3085765848737810		4.00592e+16	3046503802523080		-2779487985413780	3281238820780820		-3.95937e+16	2993734146682980		-1.62951e+16	2988587134663470		1.04793e+16	263104077208363		9091674895310960	2640504019787640		1720860728444540	3381578898991740		-2.09617e+16	3381166140789140		-1845253822282820	3085509101975750						-1696649775034530	2.25735e+16
		-3832550505239500	2.21535e+16		3350287402587530	3092422592556910		4.60875e+16	3053949569525140		-2999100089212980	3.2893e+16		-4847499796614210	3.00245e+16		-1.89597e+16	2.99685e+16		9811124485057230	2636574606853180		7843744948057670	2646982862339120		1.83901e+16	3.38924e+16		-2.26219e+16	338788574565154		-1.38064e+16	3092355263797430						-1.10026e+16	226339786449234
		-6582361579475880	2.2219e+16		5959235976850170	3100081405856360		5149578456704400	3058248548697650		-3047694876257780	3.29558e+16		-5163228324101320	3.01163e+16		-1836598237868980	3003431081262670		4203448230124810	2.64287e+16		688067241102689	2652466404959220		1.57848e+16	3.39714e+16		-1.13067e+16	3395090979904060		-8422947187774030	3096392047147990		2.90334e+16	2.35506e+16			-5.31874e+16	2.26766e+16
		-7773209108948130	2.22665e+16		1.19505e+16	3.10587e+16		638110759051744	306466243966179		-2.60715e+16	3303652331268470		-4609392165204710	3.01978e+16		-1.24335e+16	3010969163024750		-1.77073e+16	2.65036e+16		3.40705e+16	2658432670748760		1.83064e+16	340501330299913		-1.70215e+16	3400457661373180		-1.81547e+16	3.10169e+16		-2.22865e+16	2377752394796070			348437543702259	2.27265e+16
		-1.66155e+16	2.23238e+16		1.61998e+16	3110223957013280					-1876448615275540	3308904029578300		-2.96054e+16	3026500158106180		-5625788795081590	3015623635283480		-2.95202e+16	2.65724e+16		-2.25622e+16	2.66471e+16		2563757318121060	3.41274e+16		7524465536957280	3.40732e+16		-338941838778599	3110728160423210		-2415082453336220	2.38675e+16			6019248826999050	2.27703e+16
		-2.74148e+16	2.23912e+16		1938278411285600	3.1158e+16		7602698860745600	3066857443821720		-1.7032e+16	3314084417063570		-2.01621e+16	3.02845e+16		7540652786683060	3020370476635080		-2.45812e+16	2663426472799530		-1.01901e+16	2671652502105410		3385061752645480	3420367042357660		994319798803548	3.41241e+16		1656949346775770	3.11166e+16		-2323770362657550	2390771906121850			8610839722881210	2.28085e+16
		-3.65531e+16	2.24552e+16		2311888075119080	3.12118e+16		7212114982857270	3072123812092310		-1.79381e+16	3.32154e+16		-1.59812e+16	3.02974e+16		5453056729897390	3.02483e+16		-2.4439e+16	2.66968e+16		-1619116946250990	2679638724002070		3.46956e+16	3427910129360360		-3.78637e+16	3.41944e+16		-1.11473e+16	3118734821605450		-2.09262e+16	2397579323976380			9112984180335640	2286132248341550
		-3.73895e+16	2.2529e+16		2.34254e+16	3125193138221420		6471624115410420	3078941866883390		-1.02123e+16	3.3291e+16		-1.81033e+16	303346884455773		1.12362e+16	303038525987525		-1.97616e+16	2676094383349710		-1.21978e+16	2687160201272800		2989838347382920	3435745297445780		-8313104360463020	3.42652e+16		-1.01701e+16	3.12565e+16		-1.45428e+16	2.40234e+16			8956836362470030	2.29081e+16
		-3224727520265530	2.25783e+16		2.19506e+16	3132752393562050		6542560783871670	3.08814e+16		2.48752e+16	3334072891068940		-2.969e+16	3.04092e+16		1.52149e+16	3034321134377470		-9952161519543970	2682223206353600		-6198289420049190	2.69152e+16		2.9535e+16	3.44358e+16		-4684141911698760	3432900936215000		-3.92009e+16	3130405458390470		-1.14275e+16	2.40418e+16			4122127684499590	2.29565e+16
		-3136626440395540	2262979293246170		2.41796e+16	3.1386e+16		720844013552716	3091232732087420		486552910443324	3338242133623730		-4.27491e+16	3050074113100560		1.88487e+16	3.03968e+16		-1.47115e+16	2.68832e+16		-6641616894046260	2695792462863710		381071031317492	3451331974594060		-4.32506e+16	3.43898e+16		-9190257946425700	3135404471030240		-1.1537e+16	2407713461048040			-3233504528276900	2303271934607700
		-3.14584e+16	2.26901e+16		2520741685212670	3143095933169030		7368145313099690	309193028966994		6426708984868970	3344685295366840		-4755479663207850	3.06013e+16		2.11493e+16	3044066240382420		-2824362965122130	269524941207571		-1.07286e+16	2.70329e+16		5158763384926820	3.45879e+16		-2.15631e+16	344566221616324		-1.84677e+16	3140533029140290		-1.53486e+16	2.41288e+16			-1.74024e+16	2.31013e+16
		-2824939296927030	2274586058932290		2.33596e+16	3.14889e+16		6326020924363820	3.09681e+16		8930570697295040	3350307655218810		-4431253608203900	3066950526559040		2410268999898630	3049847735697160		5616151116121540	2.70124e+16		-1.12949e+16	2.70938e+16		5126952109822450	3466101688006950		-2.72167e+16	3451347194873430		-5547256785686220	3146304455612470		-2.145e+16	2.41924e+16			1847336688527990	2.31428e+16
		-2700832155466190	2.27933e+16		2.12828e+16	3.15536e+16		4312753153225190	3108099974990590		906838210660252	3355578790777140		-3.97183e+16	3072581208380410		2.73844e+16	3.0538e+16		8351821020939090	2.70573e+16		-1317416856046020	2715392512415870		4661654081848730	3474045256163960		-1.18664e+16	345807399876616		-7485561730849600	3.15226e+16		-2711567433344610	2426637602114150			1.48724e+16	2.31857e+16
		-3204416364224350	2284790366837220		1.91699e+16	3161134433422120		3.63098e+16	3117528707259280		2.41438e+16	3361182952132150		-3.58703e+16	307776755485415		26639634717824	3.05721e+16		4.43483e+16	2.71182e+16		-1.42279e+16	2722449530367820		48261294234573	3481599522193370		-1.34387e+16	3464936090551420		-7017973512156640	3.1579e+16		-2.86687e+16	2.43381e+16			-9766184679672690	2324702115490340
		-400833295474101	2.29116e+16		1557106720714220	3167740559907010		3781730960548600	3124610343738580		-7446119088908580	3.36947e+16		-3387991463400480	3083196657172470		2.02133e+16	3063874338664560		-1.59252e+16	2718917662135380		-1.12657e+16	2.72879e+16		5687401200355340	3489334306092400		-8911639597648680	3471095139025180		-5406123594051770	3163495996168050		-2.79238e+16	2.43921e+16			-5340063917801750	2.32973e+16
		-4412186536381980	2.29775e+16		1.46145e+16	3.17523e+16		4316584397374340	3.1301e+16		-1.20022e+16	3376240933376540		-3.16277e+16	3.0899e+16		1452512146209000	3070673762354430		-1.00051e+16	2725661669525040		-638897958128683	2734207709690350		6060884028758170	3.4965e+16		-6099033679446110	3477158998748740		201698641420987	3169174380811370		-2701801479938960	2444838022672570			-1.02147e+16	2.33783e+16
		-4512589798248090	2.30345e+16		1.76861e+16	3.1809e+16		4623587264524840	3133475519255630		-1464967952262350	3.38342e+16		-2.66318e+16	3.09626e+16		1.01394e+16	3077601689676620		-6651191854271180	2731725964394650		-5652189377119410	2.73859e+16		6158457002959840	3.50434e+16		-7549710254182310	3.4833e+16		7905435508581020	3.17395e+16		-2.09928e+16	2.45133e+16			-5357770544149900	2344771238736820
		-4591670984488790	2.3094e+16		1.86215e+16	3184735940832390		4868603134071600	3.13908e+16		-1.30655e+16	3.39e+16		-2.1251e+16	3101353033027960		8808144031601710	3.0847e+16		3912472490442940	2738166022586280		-8422085547306130	2745598588289130		632572619683741	3511591564784730		-7129348058774970	3489862858547480		1.15569e+16	3178391747934280		-1.57333e+16	2.45386e+16			5448305454116880	2.34972e+16
		-4501046397678450	2315192049318100		1.61127e+16	3.19102e+16		5281101480144550	3.14431e+16		-1.2837e+16	3395383219179890		-1.65108e+16	31064359417046		1.12883e+16	3.09093e+16		2916606444807670	2744137398495350		-5339401355104810	2.75243e+16		6263070752049830	3519340835955970		-8955318501708330	3495780449759880		1.06024e+16	3.18362e+16		-1.5286e+16	2455137723220320			7394441393387360	2.35126e+16
		-4621800831675670	2.32058e+16		1526395636228890	3197451158911980		5650158967022110	3148469424013710		-1.2696e+16	3.40243e+16		-1.12018e+16	3111733013055970		1.70965e+16	3096324063784290		5249370174059170	2.74988e+16		-1.9437e+16	2757005179193030		6511603985740860	3526682977558450		-1650233041863390	3502851860904040		8770404627549880	3189146928763800		-2.13924e+16	2462736778990310			5167060118802640	2.3588e+16
		-4726580727516290	2.32715e+16		1330868290965440	3202106845192180		6204460454089160	3153426660562000		-1.0158e+16	34080463513374		-7574879204690980	3.11584e+16		2.26573e+16	3099877055307710		700385001725213	2.75566e+16		-1.20165e+16	2.76261e+16		6336320672313410	3534235681537570		6129553770750710	3.50787e+16		1.06841e+16	3194780900744310		-1875251787486250	2.47081e+16			1.3214e+16	2.36559e+16
		-4221190324454540	233317729145539		8018515545825920	320961391872928		6561908547297640	3155966151856980		-1303547276751140	3.41323e+16		-6877381014337530	3120700254659730		2.52322e+16	3.10272e+16		7731135185531330	2.76131e+16		-4560197437877790	2.7684e+16		6585354018966480	3541790906665020		3.92009e+16	351426038950454		1.23892e+16	3199265608079290		-1.65198e+16	2.47278e+16			2.01833e+16	2.369e+16
		-3556937399185980	2.33835e+16		7412562097077840	3217262239234640		6661876120280080	3159530780747580		-1.93638e+16	3421401572100300		-6957776169132330	3126845166174720		2276613803687040	31067895776883		7165192121178400	2.76709e+16		-6.44417e+16	2773566177893640		8269657229394100	3549236352838340		686379376567105	3.5206e+16		7486409786468940	3204316232043770		-1.89755e+16	2.47747e+16			253788428085997	2373237544765620
		-2.90911e+16	2.34356e+16		1.04693e+16	3222990267046200		6558489696201200	3163894695645500		-1.36274e+16	3.42942e+16		-7985742269750630	3131804969903820		1.45329e+16	3113413900237660		2.84397e+16	2.77264e+16		-5421082612408100	2779071207340190		8124987633773790	3555850251117080		1.44958e+16	3526562512260100		-530644501253687	3210366175858430		-1.8418e+16	2.48567e+16			2863904795932190	2.37758e+16
		-2.65049e+16	2.34833e+16		1.56669e+16	3228159159774430		6108808878549150	3167846842294050		-5156729402030140	3434330763230730		-1.1751e+16	3.13828e+16		8140382806298790	3121477761548840		-4.3786e+16	2779875454048430		-1.44831e+16	2.78654e+16		5575276821678220	3.56382e+16		1.5773e+16	353209235894741		-757623588946182	3.2162e+16		-1.53436e+16	2.48868e+16			3267635175471050	2382512416468910
		-2600493409261710	2.3544e+16		1.76016e+16	3.23096e+16		5343840864663920	3.17603e+16		2.89433e+16	3.43965e+16		-1.60714e+16	3.14508e+16		5963448679967590	3127584015508660		-73705816938428	2.7867e+16		-1393887350725330	2.7951e+16		6119296536376770	3571733840909540		1.85804e+16	3538717711152420		-7835439042172140	322325720572385		-1.78826e+16	2.4909e+16			3.125e+16	2384908875043790
		-2.07028e+16	2.36029e+16		1424018817461970	3236657377716830		5273976356031530	3.18068e+16		9133896278284940	3.4444e+16		-2.04807e+16	3.15254e+16		4.50208e+16	3.13396e+16		-8287746327389660	2792819711030720		-1147768008826460	2799369074767870		6525144046927980	3.57845e+16		2515395560968130	3544173250669600		9376339096459180	322905356925142						1603687701073100	2.39311e+16
		-1.35001e+16	2.3652e+16		1.10954e+16	3.24379e+16		509504595763049	3.18417e+16		1.14776e+16	3449385005951360		-2.06485e+16	3.1609e+16		6087965622780470	3140553261924710		-1185926710992140	2798754509288560		-7182790616132250	2.80642e+16		6843416966546860	3586326791985530		2185426660455620	3549932187025790		2.1953e+16	3.23208e+16						1.98721e+16	2.40376e+16
		-1.02311e+16	2369774160326840		1.00054e+16	3.24946e+16		431982579171528	3189142771871870		1209755295391140	3.45557e+16		-1.68375e+16	3167489355239880		9160812079257430	3.1456e+16		-1.55485e+16	2.8063e+16		-4667569485988020	2810288265671140		7475691462018340	3.59304e+16		2369876742305230	3.55667e+16		2.65021e+16	3236040705668910						2044118671664260	2405588632572410
		-9757082441649690	2.37535e+16		8047762003628700	3255340239656950		3247629823265960	3.1973e+16		1.44904e+16	3.46151e+16		-1.09295e+16	3.17377e+16		1.20611e+16	3.15065e+16		-6565401488189580	2813561819532800		-2.18937e+16	2.81715e+16		648534491877051	3.60053e+16		3.12907e+16	3.56209e+16		2387537177536590	3241032628797770						3020403642915860	2.41567e+16
		-8548804809342840	2.38064e+16		7412833194020740	3262028465409050		2.65202e+16	320261240036265		1.4504e+16	3.46662e+16		-5165406277970280	3179291115587240		1.36699e+16	3.15564e+16		-2921434008381640	2816436878974210		-4970566290252500	2.82131e+16		5708278987219500	3.60795e+16		3806166688199590	3.56791e+16		1.8101e+16	3.2469e+16						435240209853969	2.42015e+16
		-1.01628e+16	2.38556e+16		8349350389113660	3267198562694930		220396240837596	3210099283855220		1.82295e+16	3.47372e+16		1545935659210850	3.18569e+16		1.51511e+16	3162092888734520		-626731388291212	2.82357e+16		-2.67801e+16	2827684931785800		7715579220191360	3.61556e+16		3.79294e+16	3573050012821410		2169139467614840	3.25353e+16						5935927380030860	2.42463e+16
		-1.73124e+16	2391277208135880		5926448858019480	3.27198e+16		2.07094e+16	3.21317e+16		1.9639e+16	3.47698e+16		1.90081e+16	3.19322e+16		3.19202e+16	317028292562909		-4430057541502990	2830170130691870		-2.48953e+16	2834193977580230		7617311256506630	3621380414147570		3.52263e+16	3.57944e+16		3373498230604500	3258409732585550		6259314019821270	2.50005e+16			7185289918777920	2427658245783200
		-2138631171074720	2.39797e+16		541956678858418	3280535974136700		1.41203e+16	3219397069565810		1.41844e+16	3483983124454540		2.62844e+16	3.19541e+16		3.87029e+16	3.1717e+16		-2.09674e+16	2835643347118850		-1.21775e+16	283978816888324		3.41583e+16	3629496954186320		3007828020708890	3.58463e+16		4428555533064760	3.26254e+16		-2.41447e+16	2.53462e+16			7902325935168040	2430213726536960
		-2658731254992910	2.40265e+16		7108363020557840	3.28465e+16		1.04181e+16	3.22572e+16		9118727344806560	3.49007e+16		3832290860413410	3200675093773040					-2.29528e+16	2841888462760240		1.32498e+16	2845889626399700		1.39579e+16	3.63722e+16		2.01934e+16	3591322445236580		6118547791737460	3.26723e+16		-2442867959892230	2538429459828570			8831026324188650	2.43524e+16
		-2.749e+16	2.41051e+16		7032470150902060	3290761334581270		8540706892173090	3229459234994750		9867148579448720	3.49808e+16		5392787230852610	3.20524e+16		5057506776666570	3.17424e+16		5.20831e+16	2847975450015750		4245003476549800	2850950464837980		1.96613e+16	3644875136132050		219291261835771	3597281369142750		6022265937122020	3.26786e+16		-2.3775e+16	2.54479e+16			9424572873390850	2.43895e+16
		-2.5617e+16	2414011486550870		809342588512555	3297080006413280		1.85653e+16	3.23453e+16		1.09133e+16	3502340560826180					4558166092999740	3.17983e+16		1000276843319570	2.85266e+16		5920036198947110	2.8563e+16		3.29404e+16	3651580090552920		2374946267243180	3.60271e+16		4589867025026990	3277698178113080		-2344527580174830	2.54709e+16			1083193323899650	2445264316519260
		-3.25828e+16	2.42046e+16		1393099124231720	3.30364e+16		-5921937793520760	3242109027193140		1.66667e+16	3510254225887770		6686796399109610	3206727205148770		4307082569005190	3187136261359520		1.06001e+16	2857803942439410		6709440526826660	2861698693307700		3.09678e+16	3658610215919540		1845363776394310	3.60834e+16		5633772456358870	3282006946718440		-3047905080340780	2.55283e+16			1.17679e+16	2446916508143630
		-3428107119055600	2426894594051450		1.83864e+16	3307258963438210		-1.01586e+16	3.24635e+16		2641192385471020	3.51432e+16		6428346826002520	3213261980577540		4346482999490020	3.19125e+16		837732116595005	2863781261306130		6092492866986450	2867143602232110		3042922813185190	3665931097979390		1.23043e+16	3614559542515790		5999400951663720	3285656890934430						1.27038e+16	2448568699768000
		-3.08936e+16	2.43255e+16		2435589652268990	3312653353805530		-2.0642e+16	3.25307e+16		2988096208719350	3517581820430720		6394595988225490	3.21948e+16		4138255037728060	3196358775647540		4038113243931560	286978547283649		3766669316319700	2.87303e+16		2.7678e+16	367282349144476		1.0784e+16	3620455994806160		6513086892229310	3291355453718040		-2833914946899420	2.56259e+16			1.30128e+16	2.45394e+16
		-2611310750468010	2.43763e+16		2.89817e+16	3316015571416550		-2.97096e+16	3262547124551600		2941762568398120	3.52346e+16		6268845005349290	3.22461e+16		4.27299e+16	3.20309e+16		1.36241e+16	2.87697e+16		1.98525e+16	2879564121846560		1.99597e+16	3.68019e+16		109694645772554	3626333301224040		6766457567852990	3294673962075900		-4538324283738790	2.56993e+16			1.32687e+16	245717667223047
		-2510091166578220	2.44229e+16		3218675093901370	331999402751958		-2.47649e+16	3270755698467330		27347965816957	3.52802e+16		6625201934678470	3232448697024510		4675593310204230	3.20665e+16		2.55944e+16	2882721074797400		5.33304e+16	2.88592e+16		2553638446034930	3.68742e+16		1.86058e+16	3632304994326000		6292265369523140	3300232273779090						1.32675e+16	2.46163e+16
		-2806052926223520	2.4481e+16		324221491526461	3.32364e+16		-2.01873e+16	3273082168777680		1.70419e+16	3534144349239020		6938176658093280	3235239729970380		4918841485150310	3209573255800450		1.1838e+16	2.88822e+16		8540524073060470	2890022641663280		2.88163e+16	3694130847444360		2.83669e+16	3637395594342400		643780489336902	3305907234188970		-2871111581775280	2.57832e+16			1.31109e+16	2.46567e+16
		-2.88169e+16	2454085766906860		3078558086835260	3329540388111670		-1.84794e+16	3.27587e+16		1.05766e+16	354297249540505		6.88239e+16	3.2403e+16		4867628427240780	3212713712380670		-5396493978628330	2895119793816150		7213157847626040	2.89506e+16		2.1139e+16	3701300846769620		2838585824693420	3.64259e+16		7296771697800950	3310556952411500		-9241560303266090	2578639979814690			1257579156544340	2.47038e+16
		-2.9949e+16	2459387610040780		2.7898e+16	3333623357153790		-1.88901e+16	3280954719331200		160057183052227	3548762195261340		6.92357e+16	3246844459041490		4.26079e+16	3.21696e+16		2.06445e+16	2900991424400060		556542193356934	290151990731616		2336371055515670	370861212469934		3422115226060760	3648900728885480		7772196785613770	3313764381105830		-3679899956890170	2579762464790960			1.18784e+16	2.47623e+16
		-2.49863e+16	2.46592e+16		2217639175983640	3.34137e+16		-2042292549056290	3.28579e+16		1.71545e+16	3.5524e+16		7194986986843030	3251716562513170		3125637472707570	3.22423e+16		4.01315e+16	2.90656e+16		4992092911800420	2906517543594330		3.50175e+16	3715438940578630		4.12593e+16	3.6535e+16		7091133343978590	3317969223217090		-2379477313733010	2.59193e+16			1.13834e+16	2.48131e+16
		-2.09871e+16	2469516115637700		2.47242e+16	3.34778e+16		-2.01685e+16	3.29258e+16		1.52563e+16	3559485033654590		7159689938551780	3.25546e+16		2.38369e+16	3230785713277490		520779310555666	2912266882924280		1.38777e+16	2912141278210090		4302242152195970	3.72218e+16		4.07902e+16	3659138527235200		5583386621511310	3324271289722900		-2344608882940670	2600888654867660			1.08007e+16	2486295063945470
		-261785014865072	2.47498e+16		2.65369e+16	33500332653005		-1.82088e+16	3296978968057960		2.16369e+16	3565665453184730		6986006800278320	3262605136067070		2.10479e+16	3.23689e+16		550609814736206	2917938307109580		-2.23495e+16	2.91867e+16		4313504273765560	37289538518001		450768794644825	3664627061187110		5296861093996470	3331135698023590		-2.2735e+16	2602079006269080			1.01729e+16	2.4919e+16
		-3034374353802600	2.48153e+16		2453166033552660	3.35495e+16					2.60006e+16	356939574524825		7133870930144000	3.26782e+16		1.85941e+16	3239640103543040		3821086398393980	2.92379e+16		-4.96707e+16	2.92429e+16		3.34731e+16	3.73589e+16		4.20273e+16	3669320825718310		5624066926843720	3.33588e+16		-2.48071e+16	2609240561239720			9666594974963560	2.49669e+16
		-3.30006e+16	2.48682e+16		1.92914e+16	3358738193837210		-9312808102129400	3301848621627520		3.35931e+16	3.5753e+16		7097760358381550	3.27227e+16		7862950502699380	3246957620074310		1.69939e+16	2.93043e+16		-8012301380286540	2.93077e+16		2.93244e+16	3.74321e+16		3.11706e+16	3675441899680520		7474102890567220	3342082716484920		-2.26577e+16	2.61445e+16			8939952011583060	2501708077508010
		-3.70042e+16	2493286673210040		4.95912e+16	3.36743e+16		-1.63262e+16	3.30825e+16		3.60942e+16	3.57735e+16		7065753259343250	3278902047831290		1543534367484160	3254183935160870		3957719994489410	2937236602420400		-6718122729332750	2937072280732500		4808336013033240	3750139281489740		2.60141e+16	3681075369620660		9119789769441350	3344705778255070		-1.87738e+16	2618640618085560			8064199893547130	2.50758e+16
		-3376335137000840	2.49978e+16		1520345678401710	3376802436623220		-1.84048e+16	3316730598987150		2.95219e+16	3583538071462560		7002205837926160	3283354603688570		-6.4861e+16	325974191520595		1.15043e+16	294317254956719		-4842676720619420	2941488748855770		7094624960597810	3756251495858500		2.74392e+16	3.68686e+16		9528399905531800	3346942123387660		-1.57013e+16	2.62146e+16			7447164708543580	2.51309e+16
		-2651646626992360	2505042343862790		4568462499739770	3380771602074500		-1378698397359330	332174656639541		2.50116e+16	3589497514983080		6748037137453930	3290505575776770		-4710676484240120	3.26445e+16		1.99205e+16	2.94791e+16		-7222840418168160	2.94649e+16		4188520924836870	3.76206e+16		2.77495e+16	3691676666062000		932283453303183	3352758554378200		-1327153983887320	2.62454e+16			6870361415180610	2.51746e+16
		-1.50526e+16	2.51041e+16		4540128853229230	3384202353329810		-1.08379e+16	3324602196710970		2077295649857760	3594883128576350		7502105638378840	3298717840183910		-8181646475871650	3.27287e+16		2.40805e+16	2952102746020750		-122708681043756	2952931943261920		6214535040937490	3770831213271030		2.56834e+16	3697444916507170		1.01723e+16	3357665665678070		-1280401332307820	2.62636e+16			5715653521993740	2.52293e+16
		-5619336244662	2.51423e+16		5592725931721300	3.3902e+16		-7624702471011620	3329219718051230		1500034406565610	3600832500159720		8518805125637650	330266166030176		-2636699377609830	3.27935e+16		2.45485e+16	2957739519786730		-1.53816e+16	2959379834882180		6621506754814470	3.77709e+16		3023964550157810	3702543600824910		1.04025e+16	3360372708614430		-1.96673e+16	2.62992e+16			4392055348266870	2530266124124980
		-360345838777991	2.51834e+16		-1357962872966160	3.39693e+16		-5.61089e+16	3333179016935470		9952748589221610	3.60703e+16		916420186056753	3304878387369460		4.49254e+16	3283092419026010		2.62639e+16	2963614101635670		-1.79166e+16	2965268963468250		1510928715070970	3.7845e+16		2119311263167540	3706923141998720		1.02114e+16	3366066451268530		-3988034713516900	2638958225667280			3731774754300080	2.5363e+16
		-6024142293668230	2.52417e+16		-9136914230552730	3.40207e+16		3572277249639030	3.33334e+16		8326976496193750	3613228451954870		9407623245753880	3307159164343780		7998022320181000	3285345808252260		2622470960935440	2968422558131770		-1.72405e+16	2.97222e+16		2378022683309420	3790311147496640		7374438096015620	3.7137e+16		9627185651429480	3.36965e+16		-5351205099480730	2.65047e+16			3.44271e+16	2.5416e+16
		-6946848371685700	252962329545815		-7174697388656440	340715361518085		-4623168811187500	3337765501486070		948264203646284	3618369607380550		9338392437410230	3312702810975930		9719270307866240	3.2897e+16		2.37088e+16	2974733614732040		-1.22831e+16	2977354626560370		1.05723e+16	3797334153123100		1.30265e+16	3.71847e+16		1.0691e+16	3377574103299620		-5254909887395830	2658023314235630			2.94858e+16	2.54517e+16
		-1.14264e+16	2.53479e+16		-3.30765e+16	3.41264e+16		-1.25851e+16	3.34482e+16		9121024557960880	3.62301e+16		9531738562335510	3318848488532730		1.41963e+16	3295164150835780		2368702982441460	2.98069e+16		-9312298730837790	298127902725955		2687243019868980	3.80426e+16		-4615119427876150	3724790897789220		1.11867e+16	3378504301464360		-4912874265419540	2662133052070400			1861102188724160	2.5528e+16
		-1.76852e+16	2.54161e+16		3128527671606850	3.41824e+16		-1510114934745620	3351891985386310		5509448188910990	3628448329194080		9910461116827870	3.3234e+16		1.83604e+16	3298091650818740		2.3507e+16	2.98603e+16		-1.28699e+16	2.98586e+16		3324384168118720	3811408366670760		-645406470123942	3729772029424720		1.05771e+16	3383888468394010		-4342575783878050	266657284289646			1.6878e+16	2.55832e+16
		-1.29717e+16	2.54834e+16		6529304424429970	342146534972948		-1186511866369350	3356819731437860		4848151919873480	3634861127745670		1.03237e+16	3.32774e+16		2.01043e+16	3301006993479460		2344153658928990	2.99198e+16		-2.02228e+16	2993545676748150		3548625993568450	3.81604e+16		-3.47336e+16	3.73478e+16		1.11988e+16	3389588700154730		-4.10257e+16	2667917241093820			1.33785e+16	2561386281774840
		-2.21712e+16	2.55319e+16		642348671774216	342462367607424		-9755108259456350	3.35915e+16		6222010128855370	3.63903e+16		1.07945e+16	3.3318e+16		1.92323e+16	3.30529e+16		2.434e+16	2997115965958020		-2201413506032360	300052628103768		-6504293776092980	382405017905253		-2.70934e+16	3740678595058370		1.18183e+16	3392279544868060		-433638417518756	2.67108e+16			1.49639e+16	2569012046090750
		5639333857556230	2.55723e+16		2.47722e+16	3430542146665340		-9491826230966590	3362994251091930		9222934217945060	3.64357e+16		1.12289e+16	3335143291619740		1766631818134430	3.31039e+16		2.03031e+16	3001880307847590		-1.66886e+16	3007333411608070		1.51486e+16	3.83116e+16		3615123346163900	3745509487657410		1.11436e+16	3.39607e+16		-4817472583195000	2679057113764150			1699333632137480	2.57588e+16
		9579762292560000	2.56183e+16		5.82457e+16	3436672030678370		-883164641962791	3.36711e+16		-5972730963288720	365140394791319					1752790679648990	3315325633610010		1.23771e+16	3009100318377210		-9588539283728470	3011930817208090		8657241649567480	3835880899135130		9012149107662740	3.75059e+16		1.07112e+16	3.40318e+16		-5060979342917380	2682874264579160			1.09514e+16	2577359559060400
		9560975094408970	2.56661e+16		9000740519214180	3.4415e+16		-877294457842044	3369555825512100		-1157094070519480	3657564844209310		1.27205e+16	3336174114060660		1651499164486130	3318924875068320		8278703060557360	3015267829899420		-1.7798e+16	3016613960495360		-2.79105e+16	3844168287742850		1.19465e+16	3.75536e+16		1.32493e+16	3408168538190670		-5703760601850630	2.69073e+16			-9710121030791890	2.58543e+16
		2532638116573320	257191161054505		6.18643e+16	3445539572906440		-1349774543655370	3.37313e+16		5677597591496950	3.66127e+16		1.21069e+16	3336788089049850		1.28304e+16	3.32456e+16		3726284977519270	3021638226707860		1530637582825020	3.01989e+16		-2818229362840180	385042193651713		1.49854e+16	3760599080461320		1.38828e+16	3408587539229590						-1.43535e+16	2591123466519670
		-2564274281348180	2.57939e+16		-2.86467e+16	3450938008945830		-2376736881341360	3.37982e+16		6874496699925150	3.66415e+16		6742449869778570	3.35736e+16		1.2574e+16	3.33075e+16		3975756788975850	302889900042736		2383833243577230	3025696704944370		-3056889300715680	3.85718e+16		1.85712e+16	3765260249939480		1.31718e+16	3411427327730460						-1.49136e+16	2.59824e+16
		677956469397	2585452033459500		-6863065552522340	3456123309957110		-3179838174619310	3385995837935910		-7914811096284300	3669692926826530		6413123414176030	3.36393e+16		1.34856e+16	3.33442e+16		1.00816e+16	3034578142802410		4.51684e+16	3030725720209800		-3236423100087700	3.86352e+16		1.51096e+16	37700457963057		1.10589e+16	3418308963473410		-3621402017364430	269976633458701			-7713701919390270	2.60349e+16
		1.45438e+16	2.5891e+16		-1.19523e+16	3.46294e+16		-3910005045609290	3.3923e+16		-5689271176601900	3.67697e+16		623635821325536	3.36837e+16		1435564994477790	3.33948e+16		1.64171e+16	3.03946e+16		3.44247e+16	3.03516e+16		-2382432565687580	3870291047750060		1189731182304920	3775470381870030		1.10721e+16	3424219450756040		-378163937203652	2708230920906560			-3.53137e+16	2606071535944710
		1667401158709310	2.59379e+16		-1.20919e+16	3.47004e+16		-4.27497e+16	3.3995e+16		-7797085767183920	3.68153e+16		5964944376530430	3374512648930350		1697667393880760	3343691108989990		2.2775e+16	3.04449e+16		1.90009e+16	3041909888876460		-38293287476103	3.87578e+16		8833640634341040	3.78011e+16		1.1595e+16	3427215717815500		-3.83285e+16	2.70885e+16			-1826823651426290	2.6105e+16
		1.66545e+16	2599194863822820		-9930796121357550	3474799443145200		-4.18341e+16	3.40423e+16		-9392058855807710	3688523593173630		5915173050543960	3379885769664020		1.8027e+16	3346573829475520		2.70634e+16	3048879553373720		2.6648e+16	3046578057782380		-5751954027413470	38838894974588		7436723642377880	3785418987310740		1.11151e+16	3.43049e+16		-4516088843637260	27186887656519			-1619998963991720	2.61487e+16
		1386775134586970	2604430012647540		-4327483918756110	3.48055e+16		-4104596711138030	3407838026473670					594953044733503	3.38489e+16		1.60495e+16	3.35119e+16		2950551849617490	3053951282158830		-1317780001522600	3.05157e+16		-4322800170357630	3890254613536940		-2.09046e+16	3790761738054300		1.01177e+16	3436473264739070		-4.00812e+16	2.72515e+16			-6705899213136520	2.62012e+16
		1.54593e+16	2.61119e+16		3.19221e+16	3484181449789840		-4.22533e+16	3.41192e+16		7589919184744500	3.69464e+16		6185883024737520	3.38996e+16		1.83073e+16	3.35761e+16		2946683484777560	3.05855e+16		-3.73046e+16	3.05937e+16		3.00263e+16	3897422156126550		-5413326400760610	3.79551e+16		1.04484e+16	3441136665114660		-4.00631e+16	2.72536e+16			-1.5594e+16	2623766229146170
		1.98042e+16	2615801840751760		7342583063066640	3485899201384830		-4387245986074060	3417751421488000		3.71793e+16	3701145226356370		6323158061485240	3.39299e+16		2.37201e+16	3.36064e+16		2.47834e+16	3063991891864580		3171104934453020	3064342063252110		705076012359509	3.90094e+16		-7057748853933800	3.80108e+16		1.05434e+16	3.44363e+16						-5801141035956820	2.62876e+16
		2.56628e+16	2621457296178610		8391212228885510	3488197082985060		-4.24182e+16	3423277710754800		1423774048071360	3705265256552030		6253389193134170	3397620068965210		2701840893895340	3362251755519920		1614384906637090	3.07024e+16		-870299316675918	306788038506628		6614580610573070	3907516740308080		2.9694e+16	3806049317411370		9059003730347220	3.44805e+16		-3.32495e+16	2734136267350280			-4262479476276840	2.63149e+16
		3.12187e+16	2.62582e+16		3521395638875230	3492536070420000		-3720469104896690	3427910866476990		-3790847193965750	3.71146e+16		6033581310666320	3401216902478650		2761426859784600	3.36404e+16		1.16166e+16	307800554973409		-3.00302e+16	3075926870443480		9943052368564720	3.91424e+16		1.08397e+16	3810103155599040		7736875517237620	3455236767539380		-3.68821e+16	2734884887041070			-1.76068e+16	2639709800579680
		3312868937819500	2.63071e+16		-4012118507270510	3499948984501180		-33326059216309	3.43002e+16		-781126634371671	3716863962769640		4272707299795780	3.40586e+16		2.16308e+16	3367331660571560		1.53894e+16	3.08381e+16		5.6374e+16	3.08087e+16		1.42837e+16	3918974561856490		1.13896e+16	3814727873303900		8590932277379690	3.46036e+16						-1.9762e+16	2.64663e+16
		2.95562e+16	2636046732980370		-7821520314779490	3505694131980010		-3.33913e+16	3431594153794410		-8498144914255320	3.72359e+16					7171192760899820	3.37481e+16		2.07702e+16	3088711521525420		2.22253e+16	3.08571e+16		1.33861e+16	3923487934546710		1.21882e+16	3.81952e+16		1025141038778240	3463603943341080		-3081566660241500	2.7469e+16			-1.79579e+16	2.65092e+16
		4148699703010170	2643858108350500		-1081483888877300	3512102859211300					-3.80209e+16	3.72881e+16		7778198132736840	3412763201616980		-1.97559e+16	3381568787163750		2610567067119050	3.09325e+16		7041162759160030	3.09201e+16		7382932210740600	3930648891236440		7028290601973340	3823744728202960		1.06334e+16	3.46444e+16		-3.43577e+16	2752947768045300			-1.90429e+16	2655097465817600
		5.3525e+16	2646729591383470		-4441034936015840	35192644756077		-2.76315e+16	3.43735e+16		8353273636531210	3.73381e+16		723296083453735	3.41931e+16		-7395465209893090	3.38737e+16		2611570432137930	3.09687e+16		1.33412e+16	3096164692746660		5145302004277130	3937729704413260		-4406186615115350	3.82913e+16		9786396955280370	3.46908e+16		-3531761143071030	2758046501047300			-2.03907e+16	2.66125e+16
		5807414701132760	2.65037e+16		-5254927856134490	3.52076e+16		-3.51652e+16	3.443e+16		1.05344e+16	3.73468e+16		6798358446113050	342121470123047		-903682335072641	3.39327e+16		1.92751e+16	3.10313e+16		1.98404e+16	3100324403928310		4.16984e+16	3943206250674590		-9552359247650930	3834123306495770		8002935430930680	3472019928173990		-3.64796e+16	2761400422356810			-1.95166e+16	2665947083713480
		5938509453932400	2.65587e+16		-2111178890695350	3.52316e+16		-3.95369e+16	3.45022e+16		9095223535660990	3.74113e+16		5765398480426030	3432712503509		-767868342207621	339689599709135		1.49411e+16	3.1094e+16		2.0949e+16	3.1029e+16		4.64206e+16	3.94951e+16		-1.86661e+16	3.83882e+16		6416666578479400	3.48234e+16		-442140973113848	2765956601269690			-182075555801052	2.67093e+16
		6363854009657600	2660971551369320		-3125975546480310	3.52916e+16					1143898478142300	3.74531e+16		6356098213819110	3.43587e+16		-8907609850492410	3.39925e+16		1.19837e+16	3114924498287180		1.60033e+16	3109209362901820		-1.28782e+16	3956632666707810		-1914175017137760	3844762471961790		7190080234286700	3.48447e+16		-5761805142713580	2777307598867520			-1.67641e+16	2.67536e+16
		6873787536092170	2.66544e+16		-5201925066799830	3.53415e+16		-3786732202279560	3.45158e+16		9281090686170060	3749321636193530		6368060399846950	3435879915845640		-1588102372248780	3405419249142490		1.07106e+16	3.12099e+16		1.56769e+16	3.11495e+16		-2.05793e+16	3.96213e+16		-8495695378157520	3.84901e+16		6613001855372450	3487525396716800						-1650204618949530	2679881008707310
		6903248315539750	2669389795904270		-2010040972220020	3540827431613700		-5651719901385750	3467004783317740		1.35378e+16	3756385272030880		5317107730165310	3.44315e+16		-1.95464e+16	341208852544073		9401471371561140	3125534454325490		1.68774e+16	311895413572398		-1.87999e+16	3967206742396130		-1.18795e+16	3.85331e+16					-4.13836e+16	2788221158352300			-1.67112e+16	2684877105979030
		6366551741622720	2674864855902120		-6140619716790900	3542100230352990		-5453876999474890	3471810132458990		1.54403e+16	3757764300160720		4670622586222360	344745662967301					2.1393e+16	3131244476347610		1.30901e+16	3122615976740980		-6795866734350210	3.9739e+16		6939495115805580	3.85758e+16		7828814796320260	3.49253e+16		-1.93767e+16	2.79637e+16			-1.723e+16	2689618048815610
		5894812061636000	2680441867596940		-4.15723e+16	3547404164049500		-5187346901067510	3.47571e+16		1107023078879940	3.7638e+16		3673477176289800	3454978123851510		-1.06404e+16	3417793865967140		-5193782973871100	3138524137008100		-3404557583025570	3.12914e+16		-1.09492e+16	398063894100036		6695978094548630	3.86159e+16		6153245009751760	3504298479073170						-1.77728e+16	2694859507341780
		5530861126172240	2685939448682080		-3.65214e+16	3554110008959320		-5081796456405630	3.47911e+16		1.25737e+16	3768738924711570		3628216217927220	3.46121e+16		-1419915980030820	3.42201e+16		-514943500154582	3.14512e+16		-1.14465e+16	3.13704e+16		-1.27397e+16	3987596155579180		314122048352829	3866554224533730		9668261932201420	3508627874669000		-1.2677e+16	2.79677e+16			-1.71866e+16	2699814264010190
		5560192351114100	2.69162e+16		-3.48562e+16	3556372059481850		-4534288031540160	3484989821924250		8574430760262410	3770828637289950		3.67757e+16	3.46262e+16		-1.30059e+16	3429152048414200		477446950140241	3150606403797120		-1.49868e+16	3143050344390140		-9858817816606280	399392587626385		1.9893e+16	3.87093e+16		1.04374e+16	3.50895e+16		-9902879678651980	279838891237468			-1.74511e+16	2704275745101490
		5734952235747610	2696012470931370		-5374880184565200	3562959062724940		-4.2191e+16	3.48631e+16		-1.61493e+16	3780407990826150		2801969182847040	3467822998569680		-1.00078e+16	3.43067e+16		3503410562607270	3.15481e+16		-1.70824e+16	3.14837e+16		-7590107681492200	3.99837e+16		-1988161502521250	3.87554e+16		1.03162e+16	350980258797667		-9830508321756360	2801293948043760			-1.85353e+16	2.70971e+16
		5768574675915360	2.70085e+16		-3.265e+16	3567829124790070		-4314503262263100	3.48687e+16		32028895219882	3785372375825210		1.87657e+16	3.47594e+16		-1.14451e+16	3431804958749810		5930296575573900	3.16031e+16		-1.90936e+16	3153700959053230		-743948756850452	4004114621694230		8917864574222120	3.8804e+16					-1155036197553410	2806456877898660			-1849492187658130	2.71509e+16
		5480824874059010	2.70504e+16		-1699825492080330	3.57118e+16		-4716880551410470	3496885639993020		6964893492879000	3.78904e+16		1.96153e+16	3481912979713150		-1.90268e+16	3440343844971310		8492683531439640	3.16501e+16		-2.2714e+16	3158570326054700		-7479608891267900	4.00957e+16		9547515251726240	3883978273623130		1.28436e+16	3.51774e+16		-1.4314e+16	2.81023e+16			-1.59415e+16	2720599043789170
		4631902439266750	2.71055e+16		-3.11407e+16	3.57534e+16		-4.21919e+16	3502123618959050		8163350232357800	3.79365e+16		2162868140443440	348445515168556		-1929644553155320	3444048659007890		8466282259895760	3169850477195480		-2.87896e+16	3164743289631650		-9992912379769010	4.01494e+16		-112594053999102	3888807777268750					-1648842887625890	2817717810787130			-1.05492e+16	2725300355930480
		3591142971478010	2715952610292760		-2933613690940230	3.5822e+16		-3999252214043440	3.50466e+16		2.19486e+16	3.79995e+16		2.07846e+16	3487814647594720		-1.72642e+16	3448932271189820		8702430498227560	3175544148915690		-3.4195e+16	3170635595541340		-1.35258e+16	4021936472701130		-1.21975e+16	3.89416e+16		1.36442e+16	3.51864e+16		-1479984804387540	2821046398099410			-7837156175450780	2.7286e+16
		2604104647814900	2.72255e+16		3238690171826390	3587328697250810		-3.50086e+16	3.51056e+16		2558588147976840	3.80055e+16		1.75306e+16	3492251940963420		-1.48764e+16	3.45081e+16		7800015641630820	3.17985e+16		-4762531345450540	3.17629e+16		-1267861366512340	4.02846e+16		-8376640355027640	3.8979e+16		7159903544373480	3.53129e+16		-1.44765e+16	282414409712391			-3206348389700900	2.73422e+16
		2333384514196820	2.72812e+16		8136619419020830	3.58989e+16					2.36102e+16	3804208909420510		1368002591861090	3.49664e+16		-1.55348e+16	3452629344082320		1.94831e+16	318567495930206		-454390715173384	3189962127144060		-1.00612e+16	403363527689205		-9843208402440230	3902386759435740		6856305849782260	3.53416e+16		-1.71689e+16	2827708413396680			4317289408380700	2737772995786130
		2.21178e+16	2733007464909200		1.17803e+16	3592676216785910		-1.84163e+16	3.5156e+16		2.12885e+16	3810668695697530		6128055484592570	3500604305747650		-2.1878e+16	3.45746e+16		-2.03197e+16	3.19222e+16					-8040553592972460	4.03874e+16		-7896488204150440	390680389142618		6128955958463270	3.539e+16		-2411730031149160	2833669013918350			5547388118170180	2738922834393530
		1.76507e+16	2737881768187910		1.50202e+16	3595966237122960		-1.53489e+16	3517842944292810		2.42426e+16	3815375282749130		-6668481792628060	3509665623691010		-3.04675e+16	3461610760942250		-3647367818455970	3197679497545150		2.10055e+16	3.19401e+16		-7806012824347770	4.04383e+16		-1135840630222870	3.91064e+16		5526165002455690	3542227330879820		-2.8115e+16	2.84081e+16			-1.78618e+16	2745042471525040
		1214813168729230	2.74389e+16		1.74284e+16	3.59866e+16		-9587632335869500	3522566986582370		2596080244624130	3819529469318060		-7428592781555630	3.51623e+16		-4514334302285910	3.47051e+16		-2.7313e+16	3.20387e+16		7348963194295510	3.19555e+16		-5788755137923620	4050083434171390		-1239459828392140	3.91582e+16		4639631073829570	3.5474e+16		-3029641756794100	2.84358e+16			-7191564601896410	2.75138e+16
		1222481701521940	2.74934e+16		1.71601e+16	3600946522696950		3.11315e+16	3526940061760890		3526943134156330	3825570912001950		-5962952356657220	3519558800219340		-482525789726195	3478928814026110		5987518473589990	3208715144086090		7960337360791490	3.19939e+16		-4396433968124120	4.05409e+16		-8224561454579020	3919469863834770		4128998936689240	3.55071e+16		-3.85577e+16	2851138741130540			-516077762373831	2.75808e+16
		1108845443416670	2753525124911160		122461885557996	3605590093861220					4847998683202860	3.82867e+16		-4256200686649690	3523911852371880		-374437397814184	3484909065000560		339850376185906	3213498098979210		5938279413654620	3.20486e+16		-3.66965e+16	4.06002e+16		-1.08733e+16	3.92365e+16		3.55907e+16	3555473942494930		-4.072e+16	2.85936e+16			-6.05824e+16	2761657297607790
		323547444184871	2759039406634430		5.12673e+16	3.61055e+16		7868713857592250	3.52731e+16		5134821001498920	382923116479537		-3565707288441950	3526428980813200		-3.50962e+16	3485263894848950		3608180504296180	3218036704810840		2.45791e+16	3209760393349490		-4540737488130230	4063944920371260		-1.25833e+16	3.92814e+16		2903581343595690	3.55606e+16		-3.95505e+16	2.86411e+16			1.65555e+16	2765137861956700
		-1.07498e+16	2765740072336030		-3787482662262580	3.61768e+16		1102943262003660	3531570074496140		5019086785913390	3.83348e+16		-7834853040965730	3530427812548570		-3464388343043440	3486374483302670		2.89935e+16	3223794313193970		-1.37617e+16	3216534921280340		-8014225453284340	4070737311442360		-1.37547e+16	3932204248068180		-1.43191e+16	3.56715e+16		-4177901693987680	2.86942e+16			8200365665565430	2.76935e+16
		3975421120579230	277108368944509		-5698769301639220	3.62493e+16					5098931443274510	3.83845e+16		-1.22198e+16	3.53763e+16		-3658023157316800	3492474963650690		5505445790407600	3.22893e+16		1100843912879090	3222371395720150		-1066810771369670	4075991394733930		-1.42006e+16	3936669920940900									-4572097091495030	2.77451e+16
		7271864636434300	2774875589545300		-1925102851428220	3629480166213560		1.68235e+16	3.53376e+16		5246344522482410	3841874681629450		-1.05463e+16	3541729414190020		-3368017475826360	3497513517230310		5851840553957900	32326691348548		2546677428576720	3.227e+16		-8141162302382370	4083479587547950		-8276895723042180	3.94081e+16									-2.5764e+16	2782948072624560
		6348070723114920	2.77995e+16		2.2223e+16	3.63238e+16		1.16985e+16	3537993037878340		5224422907646350	3.84608e+16		-1.0304e+16	354417375960493		-3130257305472600	3500182980262190		5927571026512840	323807018562546		7826273980145910	3232312522212380		-4351697811251530	4.08653e+16		-4482730357445350	3944244954094470		5619344296619110	3574627632264430		-5803365845710630	287456954430704			7379341294720830	2787230560818880
		6233868085777450	2785189586416310		3238173937054540	3.63412e+16		7766450444151540	3.5449e+16		5454098216706710	3850700944535300		-1.37131e+16	3548762107766590		-2.99358e+16	350387813808932		-5063219978677630	3243966325532630		1.0199e+16	3235070012653030		-6001751821022270	4090704001318440		-1299257747393910	394803920992685		5271814626082440	3.5775e+16		-7307643616833720	2883007331243140			1125170335396450	2789065219458790
		5.15308e+16	2.78992e+16		1.08931e+16	3639013215829310		1.0672e+16	3549426182812100		5974668800617190	3854014356111290		-1.71246e+16	3.55368e+16		-2.59715e+16	3508352884552990		-1.16898e+16	3249470209204360		9837200488692970	3.24049e+16		-7897057964067740	4097901135089200		-1.9075e+16	3.95322e+16		5023898675066980	3582872365486120		-3.75211e+16	2.88715e+16			157979742114493	2794090426360660
		5668381769191970	2795582219422240		2123058501265990	3644262825363250		1.45758e+16	3.55184e+16		6136555272215560	3855762719591560		-1.94891e+16	3558267190999690		-2.50252e+16	3.50949e+16		-1.32433e+16	3256770843743060		1.00691e+16	3.24473e+16		-1.58457e+16	4.10319e+16		-1.36131e+16	3956977393156300		5071748749767120	3585130988767940		-3.54271e+16	2.88948e+16			2.22338e+16	2.79785e+16
		4124785693546460	2.79955e+16		2935930226054650	3646518443522360		1952287145010760	3.5537e+16		565557667304962	3859729064547380		-2.17182e+16	356228417461982		-2.87219e+16	3514358523605620		-1.1264e+16	3.26043e+16		6870694584512480	3.24907e+16		2.04499e+16	4104698299643050		-1.47972e+16	3.96042e+16		3411390647105880	3.58915e+16		9006863438362800	2897079901758400			2.48168e+16	2800168233795060
		-8557681394662550	2.80595e+16		7976470939575500	3.65092e+16		2.01148e+16	3553758923500030		4943021527108530	3.86414e+16		-2466090034226870	3.56662e+16		-2360651114276560	3.52244e+16		-1548177014478580	3265343365882390		-1.24343e+16	3254903148232830		-4.52719e+16	4.11055e+16		-2352574919705980	3.96479e+16									2.70964e+16	2.80504e+16
		346582461839444	281174234129929		2366468301697730	3.65608e+16		1.78036e+16	3555720006636150		4065964968860760	386914517315838		-2.92463e+16	3570274785678210		-1.78213e+16	3.5249e+16		-2.18617e+16	3.27184e+16		-9270078042633280	3.26203e+16		-8949316265596140	4116006834658260		-1.95795e+16	396951307644065					833266322643523	2.89956e+16			2902189364535640	2807452505150650
		9161982534229140	2.81576e+16		1.55478e+16	3659092223331340		8594230269115620	3.56098e+16		3801109860173750	3875007130492600		-4059694749636130	3.57643e+16		-1.35686e+16	3.52683e+16		-2.03429e+16	3278344420167220		-1.02244e+16	3269094382259030		-1385123274373950	4122163025334530		-1.77882e+16	3.97232e+16		7055498164017130	3597367533650790		4.85005e+16	2904547579346330			2.329e+16	2.81049e+16
		1.10437e+16	2.82011e+16		-1005291898857210	3663803942844840		3875819547944290	3567382920409970		3.84542e+16	3877237505118700		-4604468080781740	3.58568e+16		-1.30885e+16	3.52847e+16		-1.92304e+16	3.28181e+16		-3.90092e+16	3.27467e+16		-1.39267e+16	412875131397455		-2235066952393190	3.97696e+16		4405100577792620	3604939069676100		1.75045e+16	2910991323865780			8515478423079590	2.81892e+16
		1.27845e+16	2.82531e+16		-8763128254228010	3.66613e+16		3995435955334940	3568152348773260		3616917687279220	38815617277592		-4416205190385670	3.58914e+16					-2.08998e+16	3287876178305950		3.21502e+16	3278358024200440		-1.25542e+16	413256275083038		-1.77977e+16	3980786192066730		6217800808002070	3612054580132690		519421661529019	2.91712e+16			819262718632972	2.82561e+16
		1.4749e+16	2.82966e+16		-5694935037348230	3.67149e+16		-2.44818e+16	3572070339237730		3359863877620440	3883691341835980		-4441436642777180	3.5927e+16		-2009682629074250	3.53444e+16		-2.24739e+16	3.29245e+16		7938694175874300	3281423169005690		-1248839130533030	4137652794280400		-1.75026e+16	3.98407e+16		7314553736111960	3.61341e+16		5616034900137010	2917794433323610			7735316476647140	2827451191861820
		1.21974e+16	2834255351894640		-9516559803132500	3676694802983180		-9989541748832020	3577403023165150		1.77632e+16	3.8888e+16		-4410489401937340	3598348822269290		-1.87045e+16	3.53699e+16		-2.72688e+16	3.29858e+16		6941080006031180	3.28459e+16		-1.19212e+16	4142442444192700		-229118442380182	3.98819e+16		8512139399942880	3.6161e+16		3.4281e+16	2.92477e+16			-3448737447455490	2834472000917940
		1.32398e+16	2840393995567190		-8382040645500360	3682775396731560		-1.23179e+16	3.57786e+16		987911570991931	3896977042307370		-4058706602700400	3.60254e+16		-1653197465301340	3541856579110420		-2.4925e+16	3305463996491030		1.883e+16	3291229110278200		-1.09326e+16	4147173280528740		-2137048076196600	399235084290212		1.00231e+16	3.61888e+16						-752813861999401	2840896760449790
		1.4573e+16	2.84384e+16		-6193197407212960	3684853637474140		-3557607325912980	3589600276489250		9715651137887910	3897716681502950		-3872617741252110	3.60487e+16		-1.14118e+16	3544764934891940		-2028882153959080	3309663300927190		-7063731440175750	3296265015384020		-1.02735e+16	415145707986447		-1.865e+16	3.99557e+16									-1548310023357070	2844711663886050
		1.31624e+16	2.84945e+16		-696512835127781	3687483693532820		-3.95973e+16	3.59866e+16		-1620576849027470	3.90428e+16		-3.91532e+16	3.60877e+16		-2347607484299620	3.54909e+16		-1396886946341500	3.31482e+16		-3788321591137490	3302304529907750		-1.15182e+16	4156003281273620		-2494598180511930	3999103954468410		1.07229e+16	3620029322879030						6480639159864590	2.85232e+16
		1269918892620020	2.8536e+16		-1.13135e+16	3.69259e+16		-3485542452885410	3603552055920100		-2748380080712390	3908603232030850		-3986389263604950	3613491751298210					-1.01482e+16	3.31818e+16		-5.03072e+16	3308291852403120		-8761745680346530	4.16211e+16		-3.34582e+16	4.00349e+16		9370195450021290	3629283180744840		2.63799e+16	2.92966e+16			8900856417520480	2.85344e+16
		8844950770797270	2.85864e+16		-1.3268e+16	3698625338922940		-2.94201e+16	3.60617e+16		-1.5569e+16	3910967341755750		-3.85439e+16	3.61797e+16		1.07264e+16	3.55517e+16		-1018809559518580	3323041793678500		1.87023e+16	3314901470840760		-7581516562211300	4.16395e+16		-3377232390193960	4007553192634330		1.05218e+16	3.63137e+16		6285151073287080	2.94586e+16			1.4404e+16	2859433607342690
		1.55132e+16	2.8635e+16		-1.14116e+16	3703120225257210		-2829668576937640	3.60677e+16		-7210270633077450	3916096179776270		-3.98117e+16	362015227312176		1164796514378540	3.5559e+16		-9445155654820800	3328395448667420		5863710711452990	3.31763e+16		-1.19969e+16	4169526615043610		-3.16511e+16	4.01114e+16					5219199283365680	2.94694e+16			1909331208590300	2.86182e+16
		-2.57677e+16	2.8703e+16		-8712610328966160	3706444020793770		-2.58311e+16	3610905395899850		-9257408484435560	3.92018e+16		-4.15772e+16	3627724867967760		1135040433693380	3.56015e+16		-8920157171370170	3332739280003430		1.09287e+16	3323322396971580		-949469319403774	4.17635e+16		-2.49003e+16	4014960187782690		1.28669e+16	3.63139e+16		2406232485056080	2956450092681160			1.74684e+16	2864496922915880
		-2782040266863450	2874349483478650		-8087955886115720	3709018585505120		-2.27315e+16	3613590888827860		-9388975300458800	3.92399e+16		-4033480587932690	3631292499378340		1.27975e+16	3562843494994470		-1.04537e+16	3.33775e+16		1.93233e+16	332775932647706		-8242648585113760	4178219953162510		-1.96449e+16	4.01778e+16		6845454482241040	3638914156767940		2.08366e+16	2958995910547800			1.74707e+16	2.87249e+16
		-1.13117e+16	2.88023e+16		-6839101874410100	3.71418e+16		-2.26603e+16	3614633588736510		-1165681353830740	3.92629e+16					1.24665e+16	3564167660942560		-1.48431e+16	3342586465327780		2543199153636740	3330737056713590		-6911905351600720	4.18437e+16		-2.40618e+16	4.02113e+16									2.11463e+16	2875566326620490
		-9910526406210050	2883441993890410					-2.53338e+16	3620471673712940		-2.02095e+16	3931644097877710		-3.14385e+16	3635394073781550		6464203040555640	3568671022549460		-1976604472890450	3.34924e+16		3058719682471060	3.33447e+16					-2.70747e+16	4.02528e+16		9376538297393820	3646039925417790		1.1122e+16	296418073769805			2214876117792500	287957600989128
		-588190240268801	2.88952e+16		-1.62531e+16	3.71768e+16					-2383627591813310	3.93628e+16		-3.2052e+16	3.64293e+16		2450302618016550	3.57435e+16		-2.09656e+16	3354715644405540		3.47341e+16	3337758728776270		72158948330137	4.18727e+16		-2.74374e+16	4028364827623070					1.0994e+16	2.97277e+16			2296714979339950	2884889602976140
		-4.01488e+16	2894669471790230		-4.86641e+16	3.7242e+16		-1.38926e+16	3625225773783330		-3.00362e+16	3.9392e+16		-2862114160780400	3645710497091650		4755242282585320	3.57678e+16		-1.9547e+16	3360614362159890		3.46067e+16	3.34037e+16		1.90406e+16	4.18983e+16		-3472733834472360	4031913426128730					1.46996e+16	2975156575121830			2819339397605770	2890362669184440
[truncated: 91 more rows]
